# Supplementary material for: Drosophila ßHeavy-Spectrin is required in polarized ensheathing glia that form a diffusion-barrier around the neuropil
Source: Nat Commun. 2021 Nov 4;12:6357. doi: 10.1038/s41467-021-26462-x (PMC8569210; doi:10.1038/s41467-021-26462-x)
Supplement: Supplementary file 7 — Source data [file 41467_2021_26462_MOESM7_ESM.xlsx]

## Sheet: Fig.3
Figure 3
Figure 3	m					n								o		Fluorescence intensity (DAPI)
																Larval CNS, abdominal neuromers																												Larval CNS, Thoracic neuromers
	Larva	n=5					Adult	n=5									Glial nuclei													Neuronal nuclei														Glial nuclei
		Control	string RNAi	fzr	htl			Control	string Rnai	fzr	htl			Brain 1	number of planes per nucleus		Label	Area	Mean	Min	Max	IntDen	Median	RawIntDen							Label	Area	Mean	Min	Max	IntDen	Median	RawIntDen		Mean	Sum				Label	Area	Mean	Min	Max
	1	112	110	95	290		1	1137	724	698	1799					1	GMR83E12 UAS lam_GFP_GFPrabbit488_elavrat568_DAPI_63x.lsm:Ch1-T2	8.1878	2.5195	0	16	20.6291	0	582																				1	GMR83E12 UAS lam_GFP_GFPrabbit488_elavrat568_DAPI_thoracalic cut lobes_63x.czi:c:2/3 z:181/197 - GMR83E12 UAS lam_GFP_GFPrabbit488_elavrat5	14.1426	17.9774	0	50
	2	116	99	86	283		2	1041	707	930	1911					2	GMR83E12 UAS lam_GFP_GFPrabbit488_elavrat568_DAPI_63x.lsm:Ch1-T2	15.0642	3.5953	0	32	54.1602	1	1528						1	GMR83E12 UAS lam_GFP_GFPrabbit488_elavrat568_DAPI_63x.lsm:Ch1-T2	13.7173	4.1576	0	33	57.0313	2	1609						2	GMR83E12 UAS lam_GFP_GFPrabbit488_elavrat568_DAPI_thoracalic cut lobes_63x.czi:c:2/3 z:182/197 - GMR83E12 UAS lam_GFP_GFPrabbit488_elavrat5	24.1736	39.3402	0	152
	3	114	94	102	278		3	1304	769	752	1745					3	GMR83E12 UAS lam_GFP_GFPrabbit488_elavrat568_DAPI_63x.lsm:Ch1-T2	18.9632	5.1178	0	34	97.0489	3	2738		Mean	SUM			2	GMR83E12 UAS lam_GFP_GFPrabbit488_elavrat568_DAPI_63x.lsm:Ch1-T2	19.424	5.6569	0	43	109.88	3	3100						3	GMR83E12 UAS lam_GFP_GFPrabbit488_elavrat568_DAPI_thoracalic cut lobes_63x.czi:c:2/3 z:183/197 - GMR83E12 UAS lam_GFP_GFPrabbit488_elavrat5	30.8373	71.0644	1	255
	4	110	83	98	341		4	1296	848	918	1351					4	GMR83E12 UAS lam_GFP_GFPrabbit488_elavrat568_DAPI_63x.lsm:Ch1-T2	26.5839	7.1933	0	54	191.227	4	5395		136.375	1363.75			3	GMR83E12 UAS lam_GFP_GFPrabbit488_elavrat568_DAPI_63x.lsm:Ch1-T2	16.4466	8.3707	0	65	137.669	5	3884						4	GMR83E12 UAS lam_GFP_GFPrabbit488_elavrat568_DAPI_thoracalic cut lobes_63x.czi:c:2/3 z:184/197 - GMR83E12 UAS lam_GFP_GFPrabbit488_elavrat5	39.3087	76.4536	0	255
	5	112	83	93	321		5	1101	633	576	1499					5	GMR83E12 UAS lam_GFP_GFPrabbit488_elavrat568_DAPI_63x.lsm:Ch1-T2	26.9029	9.5468	0	80	256.836	6	7246						4	GMR83E12 UAS lam_GFP_GFPrabbit488_elavrat568_DAPI_63x.lsm:Ch1-T2	21.6924	7.2647	0	63	157.589	3	4446		104.725	733.077			5	GMR83E12 UAS lam_GFP_GFPrabbit488_elavrat568_DAPI_thoracalic cut lobes_63x.czi:c:2/3 z:185/197 - GMR83E12 UAS lam_GFP_GFPrabbit488_elavrat5	31.9007	65.9411	0	255
	Median	112	94	95	290		Median	1137	724	752	1745					6	GMR83E12 UAS lam_GFP_GFPrabbit488_elavrat568_DAPI_63x.lsm:Ch1-T2	25.875	11.0247	0	116	285.263	6	8048						5	GMR83E12 UAS lam_GFP_GFPrabbit488_elavrat568_DAPI_63x.lsm:Ch1-T2	21.4089	5.4338	0	40	116.331	3	3282						6	GMR83E12 UAS lam_GFP_GFPrabbit488_elavrat568_DAPI_thoracalic cut lobes_63x.czi:c:2/3 z:186/197 - GMR83E12 UAS lam_GFP_GFPrabbit488_elavrat5	18.2897	36.8953	0	244
	Mean	112.8	93.8	94.8	302.6		Mean	1175.8	736.2	774.8	1661					7	GMR83E12 UAS lam_GFP_GFPrabbit488_elavrat568_DAPI_63x.lsm:Ch1-T2	19.105	9.7236	0	69	185.768	7	5241						6	GMR83E12 UAS lam_GFP_GFPrabbit488_elavrat568_DAPI_63x.lsm:Ch1-T2	13.7527	4.5361	0	25	62.3835	3	1760
	SD	2.03961	10.2255	5.34416	24.336		SD	105.976	71.0307	134.561	205.399					8	GMR83E12 UAS lam_GFP_GFPrabbit488_elavrat568_DAPI_63x.lsm:Ch1-T2	12.1931	10.2558	0	43	125.051	9	3528						7	GMR83E12 UAS lam_GFP_GFPrabbit488_elavrat568_DAPI_63x.lsm:Ch1-T2	18.9632	4.8617	0	50	92.1929	2	2601						1	GMR83E12 UAS lam_GFP_GFPrabbit488_elavrat568_DAPI_thoracalic cut lobes_63x.czi:c:2/3 z:185/197 - GMR83E12 UAS lam_GFP_GFPrabbit488_elavrat5	16.5175	44.8798	2	111
																9	GMR83E12 UAS lam_GFP_GFPrabbit488_elavrat568_DAPI_63x.lsm:Ch1-T2	12.583	7.0197	0	40	88.3294	6	2492																				2	GMR83E12 UAS lam_GFP_GFPrabbit488_elavrat568_DAPI_thoracalic cut lobes_63x.czi:c:2/3 z:184/197 - GMR83E12 UAS lam_GFP_GFPrabbit488_elavrat5	35.4806	53.6104	0	255
																10	GMR83E12 UAS lam_GFP_GFPrabbit488_elavrat568_DAPI_63x.lsm:0242-0904-0875:Ch1-T2	12.902	4.6071	0	26	59.4416	3	1677						1	GMR83E12 UAS lam_GFP_GFPrabbit488_elavrat568_DAPI_63x.lsm:Ch1-T2	7.727	6.7752	0	36	52.3525	5	1477						3	GMR83E12 UAS lam_GFP_GFPrabbit488_elavrat568_DAPI_thoracalic cut lobes_63x.czi:c:2/3 z:183/197 - GMR83E12 UAS lam_GFP_GFPrabbit488_elavrat5	40.7265	74.8816	0	255
																														2	GMR83E12 UAS lam_GFP_GFPrabbit488_elavrat568_DAPI_63x.lsm:Ch1-T2	7.727	10.6147	0	54	82.0201	7	2314						4	GMR83E12 UAS lam_GFP_GFPrabbit488_elavrat568_DAPI_thoracalic cut lobes_63x.czi:c:2/3 z:182/197 - GMR83E12 UAS lam_GFP_GFPrabbit488_elavrat5	36.6858	75.3643	3	255
															number of planes per nucleus	11	GMR83E12 UAS lam_GFP_GFPrabbit488_elavrat568_DAPI_63x.lsm:Ch1-T2	10.5272	8.1919	0	41	86.2381	6	2433						3	GMR83E12 UAS lam_GFP_GFPrabbit488_elavrat568_DAPI_63x.lsm:Ch1-T2	10.0664	14.5599	0	89	146.566	11	4135		121.725	730.348			5	GMR83E12 UAS lam_GFP_GFPrabbit488_elavrat568_DAPI_thoracalic cut lobes_63x.czi:c:2/3 z:182/197 - GMR83E12 UAS lam_GFP_GFPrabbit488_elavrat5	37.8554	73.221	0	255
																12	GMR83E12 UAS lam_GFP_GFPrabbit488_elavrat568_DAPI_63x.lsm:Ch1-T2	8.0106	11.1195	0	56	89.0737	9	2513						4	GMR83E12 UAS lam_GFP_GFPrabbit488_elavrat568_DAPI_63x.lsm:Ch1-T2	12.6185	13.2444	0	96	167.124	10	4715						6	GMR83E12 UAS lam_GFP_GFPrabbit488_elavrat568_DAPI_thoracalic cut lobes_63x.czi:c:2/3 z:181/197 - GMR83E12 UAS lam_GFP_GFPrabbit488_elavrat5	32.326	40.0395	0	187
																13	GMR83E12 UAS lam_GFP_GFPrabbit488_elavrat568_DAPI_63x.lsm:Ch1-T2	10.8817	19.6091	0	119	213.38	12	6020		194.652	1557.21			5	GMR83E12 UAS lam_GFP_GFPrabbit488_elavrat568_DAPI_63x.lsm:Ch1-T2	15.525	10.7032	0	64	166.167	8	4688
																14	GMR83E12 UAS lam_GFP_GFPrabbit488_elavrat568_DAPI_63x.lsm:Ch1-T2	18.9632	18.7925	0	146	356.366	11	10054						6	GMR83E12 UAS lam_GFP_GFPrabbit488_elavrat568_DAPI_63x.lsm:Ch1-T2	16.482	7.0452	0	69	116.118	4	3276						1	GMR83E12 UAS lam_GFP_GFPrabbit488_elavrat568_DAPI_thoracalic cut lobes_63x.czi:c:2/3 z:175/197 - GMR83E12 UAS lam_GFP_GFPrabbit488_elavrat5	32.8931	37.1681	0	128
																15	GMR83E12 UAS lam_GFP_GFPrabbit488_elavrat568_DAPI_63x.lsm:Ch1-T2	18.6087	18.5429	0	103	345.059	14	9735																				2	GMR83E12 UAS lam_GFP_GFPrabbit488_elavrat568_DAPI_thoracalic cut lobes_63x.czi:c:2/3 z:176/197 - GMR83E12 UAS lam_GFP_GFPrabbit488_elavrat5	51.8917	67.5895	1	255
																16	GMR83E12 UAS lam_GFP_GFPrabbit488_elavrat568_DAPI_63x.lsm:Ch1-T2	19.6366	14.7798	0	67	290.225	12	8188						1	GMR83E12 UAS lam_GFP_GFPrabbit488_elavrat568_DAPI_63x.lsm:Ch1-T2	14.5325	2.8512	0	26	41.4354	1	1169					1	3	GMR83E12 UAS lam_GFP_GFPrabbit488_elavrat568_DAPI_thoracalic cut lobes_63x.czi:c:2/3 z:177/197 - GMR83E12 UAS lam_GFP_GFPrabbit488_elavrat5	58.4137	98.4502	0	255
																17	GMR83E12 UAS lam_GFP_GFPrabbit488_elavrat568_DAPI_63x.lsm:Ch1-T2	9.3221	13.616	0	67	126.929	12	3581						2	GMR83E12 UAS lam_GFP_GFPrabbit488_elavrat568_DAPI_63x.lsm:Ch1-T2	12.1223	4.307	0	26	52.2107	2	1473						4	GMR83E12 UAS lam_GFP_GFPrabbit488_elavrat568_DAPI_thoracalic cut lobes_63x.czi:c:2/3 z:178/197 - GMR83E12 UAS lam_GFP_GFPrabbit488_elavrat5	59.796	111.618	0	255
																18	GMR83E12 UAS lam_GFP_GFPrabbit488_elavrat568_DAPI_63x.lsm:Ch1-T2	7.3017	6.8398	0	29	49.9423	5	1409						3	GMR83E12 UAS lam_GFP_GFPrabbit488_elavrat568_DAPI_63x.lsm:Ch1-T2	13.1856	7.3468	0	46	96.8717	5	2733						5	GMR83E12 UAS lam_GFP_GFPrabbit488_elavrat568_DAPI_thoracalic cut lobes_63x.czi:c:2/3 z:179/197 - GMR83E12 UAS lam_GFP_GFPrabbit488_elavrat5	59.2998	91.8201	0	255
																														4	GMR83E12 UAS lam_GFP_GFPrabbit488_elavrat568_DAPI_63x.lsm:Ch1-T2	12.1223	11.9649	0	47	145.042	10	4092		151.812	1214.49			6	GMR83E12 UAS lam_GFP_GFPrabbit488_elavrat568_DAPI_thoracalic cut lobes_63x.czi:c:2/3 z:180/197 - GMR83E12 UAS lam_GFP_GFPrabbit488_elavrat5	59.2998	68.6802	0	255
															number of planes per nucleus	1	GMR83E12 UAS lam_GFP_GFPrabbit488_elavrat568_DAPI_63x.lsm:Ch1-T2	16.8365	10.9663	0	49	184.634	10	5209					1	5	GMR83E12 UAS lam_GFP_GFPrabbit488_elavrat568_DAPI_63x.lsm:Ch1-T2	12.1223	17.9152	0	79	217.173	13	6127						7	GMR83E12 UAS lam_GFP_GFPrabbit488_elavrat568_DAPI_thoracalic cut lobes_63x.czi:c:2/3 z:181/197 - GMR83E12 UAS lam_GFP_GFPrabbit488_elavrat5	37.2883	55.4648	0	255
																2	GMR83E12 UAS lam_GFP_GFPrabbit488_elavrat568_DAPI_63x.lsm:Ch1-T2	16.6592	17.0681	0	102	284.341	13	8022						6	GMR83E12 UAS lam_GFP_GFPrabbit488_elavrat568_DAPI_63x.lsm:Ch1-T2	16.0212	19.3673	0	147	310.287	12	8754						8	GMR83E12 UAS lam_GFP_GFPrabbit488_elavrat568_DAPI_thoracalic cut lobes_63x.czi:c:2/3 z:182/197 - GMR83E12 UAS lam_GFP_GFPrabbit488_elavrat5	26.3003	25.2628	0	204
																3	GMR83E12 UAS lam_GFP_GFPrabbit488_elavrat568_DAPI_63x.lsm:Ch1-T2	18.1125	25.4892	0	153	461.673	18	13025						7	GMR83E12 UAS lam_GFP_GFPrabbit488_elavrat568_DAPI_63x.lsm:Ch1-T2	15.2414	15.993	0	120	243.756	10	6877
																4	GMR83E12 UAS lam_GFP_GFPrabbit488_elavrat568_DAPI_63x.lsm:Ch1-T2	25.8395	22.513	0	201	581.726	11	16412		299.002	2392.02			8	GMR83E12 UAS lam_GFP_GFPrabbit488_elavrat568_DAPI_63x.lsm:Ch1-T2	11.5197	9.3508	0	70	107.718	7	3039						1	GMR83E12 UAS lam_GFP_GFPrabbit488_elavrat568_DAPI_thoracalic cut lobes_63x.czi:c:2/3 z:159/197 - GMR83E12 UAS lam_GFP_GFPrabbit488_elavrat5	21.5861	41.4893	0	117
																5	GMR83E12 UAS lam_GFP_GFPrabbit488_elavrat568_DAPI_63x.lsm:Ch1-T2	22.3659	18.3502	0	139	410.42	13	11579																				2	GMR83E12 UAS lam_GFP_GFPrabbit488_elavrat568_DAPI_thoracalic cut lobes_63x.czi:c:2/3 z:160/197 - GMR83E12 UAS lam_GFP_GFPrabbit488_elavrat5	28.6751	50.0717	0	142
																6	GMR83E12 UAS lam_GFP_GFPrabbit488_elavrat568_DAPI_63x.lsm:Ch1-T2	14.6389	15.0702	0	72	220.611	13	6224						1	GMR83E12 UAS lam_GFP_GFPrabbit488_elavrat568_DAPI_63x.lsm:Ch1-T2	5.175	5.1712	0	21	26.7611	4	755						3	GMR83E12 UAS lam_GFP_GFPrabbit488_elavrat568_DAPI_thoracalic cut lobes_63x.czi:c:2/3 z:161/197 - GMR83E12 UAS lam_GFP_GFPrabbit488_elavrat5	35.7996	49.1584	0	184
																7	GMR83E12 UAS lam_GFP_GFPrabbit488_elavrat568_DAPI_63x.lsm:Ch1-T2	19.2467	9.4052	0	45	181.018	7	5107						2	GMR83E12 UAS lam_GFP_GFPrabbit488_elavrat568_DAPI_63x.lsm:Ch1-T2	8.2942	11.2991	0	48	93.717	10	2644		173.965	1217.75			4	GMR83E12 UAS lam_GFP_GFPrabbit488_elavrat568_DAPI_thoracalic cut lobes_63x.czi:c:2/3 z:162/197 - GMR83E12 UAS lam_GFP_GFPrabbit488_elavrat5	35.7996	58.6337	0	255
																8	GMR83E12 UAS lam_GFP_GFPrabbit488_elavrat568_DAPI_63x.lsm:Ch1-T2	10.1728	6.6446	0	30	67.594	5	1907						3	GMR83E12 UAS lam_GFP_GFPrabbit488_elavrat568_DAPI_63x.lsm:Ch1-T2	15.1705	14.6916	0	74	222.879	12	6288						5	GMR83E12 UAS lam_GFP_GFPrabbit488_elavrat568_DAPI_thoracalic cut lobes_63x.czi:c:2/3 z:163/197 - GMR83E12 UAS lam_GFP_GFPrabbit488_elavrat5	33.1058	67.6285	0	255
																														4	GMR83E12 UAS lam_GFP_GFPrabbit488_elavrat568_DAPI_63x.lsm:Ch1-T2	15.8085	19.9462	0	153	315.32	14	8896						6	GMR83E12 UAS lam_GFP_GFPrabbit488_elavrat568_DAPI_thoracalic cut lobes_63x.czi:c:2/3 z:164/197 - GMR83E12 UAS lam_GFP_GFPrabbit488_elavrat5	27.5763	70.0463	1	255
															number of planes per nucleus	1	GMR83E12 UAS lam_GFP_GFPrabbit488_elavrat568_DAPI_63x.lsm:Ch1-T2	21.8697	12.6904	0	60	277.536	10	7830						5	GMR83E12 UAS lam_GFP_GFPrabbit488_elavrat568_DAPI_63x.lsm:Ch1-T2	13.1502	23.0512	0	148	303.127	15	8552						7	GMR83E12 UAS lam_GFP_GFPrabbit488_elavrat568_DAPI_thoracalic cut lobes_63x.czi:c:2/3 z:165/197 - GMR83E12 UAS lam_GFP_GFPrabbit488_elavrat5	15.2414	69.5186	0	255
																2	GMR83E12 UAS lam_GFP_GFPrabbit488_elavrat568_DAPI_63x.lsm:Ch1-T2	19.9202	22.7117	0	166	452.422	17	12764						6	GMR83E12 UAS lam_GFP_GFPrabbit488_elavrat568_DAPI_63x.lsm:Ch1-T2	12.8312	14.4669	0	111	185.626	9	5237
																3	GMR83E12 UAS lam_GFP_GFPrabbit488_elavrat568_DAPI_63x.lsm:Ch1-T2	23.3229	25.6383	0	229	597.96	15	16870						7	GMR83E12 UAS lam_GFP_GFPrabbit488_elavrat568_DAPI_63x.lsm:Ch1-T2	9.4639	7.4307	0	64	70.3232	4	1984						1	GMR83E12 UAS lam_GFP_GFPrabbit488_elavrat568_DAPI_thoracalic cut lobes_63x.czi:c:2/3 z:164/197 - GMR83E12 UAS lam_GFP_GFPrabbit488_elavrat5	16.1984	35.151	0	168
																4	GMR83E12 UAS lam_GFP_GFPrabbit488_elavrat568_DAPI_63x.lsm:Ch1-T2	20.7709	26.07	0	169	541.496	13	15277		412.602	2888.21																	2	GMR83E12 UAS lam_GFP_GFPrabbit488_elavrat568_DAPI_thoracalic cut lobes_63x.czi:c:2/3 z:165/197 - GMR83E12 UAS lam_GFP_GFPrabbit488_elavrat5	21.8342	55.1299	2	157
																5	GMR83E12 UAS lam_GFP_GFPrabbit488_elavrat568_DAPI_63x.lsm:Ch1-T2	19.9911	27.9858	0	211	559.467	16	15784						1	GMR83E12 UAS lam_GFP_GFPrabbit488_elavrat568_DAPI_63x.lsm:Ch1-T2	7.3372	12.0966	0	69	88.7547	8	2504						3	GMR83E12 UAS lam_GFP_GFPrabbit488_elavrat568_DAPI_thoracalic cut lobes_63x.czi:c:2/3 z:166/197 - GMR83E12 UAS lam_GFP_GFPrabbit488_elavrat5	24.2091	93.1186	10	255
																6	GMR83E12 UAS lam_GFP_GFPrabbit488_elavrat568_DAPI_63x.lsm:Ch1-T2	17.0137	19.9937	0	106	340.167	14	9597						2	GMR83E12 UAS lam_GFP_GFPrabbit488_elavrat568_DAPI_63x.lsm:Ch1-T2	10.0664	23.9648	0	160	241.24	20	6806						4	GMR83E12 UAS lam_GFP_GFPrabbit488_elavrat568_DAPI_thoracalic cut lobes_63x.czi:c:2/3 z:167/197 - GMR83E12 UAS lam_GFP_GFPrabbit488_elavrat5	31.2272	86.9194	0	255
																7	GMR83E12 UAS lam_GFP_GFPrabbit488_elavrat568_DAPI_63x.lsm:Ch1-T2	9.2866	12.8321	0	61	119.167	10	3362						3	GMR83E12 UAS lam_GFP_GFPrabbit488_elavrat568_DAPI_63x.lsm:Ch1-T2	13.1856	21.8522	0	72	288.134	20	8129		300.357	2102.5			5	GMR83E12 UAS lam_GFP_GFPrabbit488_elavrat568_DAPI_thoracalic cut lobes_63x.czi:c:2/3 z:168/197 - GMR83E12 UAS lam_GFP_GFPrabbit488_elavrat5	33.0349	81.5494	0	255
																														4	GMR83E12 UAS lam_GFP_GFPrabbit488_elavrat568_DAPI_63x.lsm:Ch1-T2	13.7527	27.6675	0	145	380.504	25	10735						6	GMR83E12 UAS lam_GFP_GFPrabbit488_elavrat568_DAPI_thoracalic cut lobes_63x.czi:c:2/3 z:169/197 - GMR83E12 UAS lam_GFP_GFPrabbit488_elavrat5	17.5808	90.7843	3	255
															number of planes per nucleus	1	GMR83E12 UAS lam_GFP_GFPrabbit488_elavrat568_DAPI_63x.lsm:Ch1-T2	4.5724	13.4574	0	41	61.5328	11	1736						5	GMR83E12 UAS lam_GFP_GFPrabbit488_elavrat568_DAPI_63x.lsm:Ch1-T2	13.8236	39.8256	0	228	550.534	24	15532						7	GMR83E12 UAS lam_GFP_GFPrabbit488_elavrat568_DAPI_thoracalic cut lobes_63x.czi:c:2/3 z:170/197 - GMR83E12 UAS lam_GFP_GFPrabbit488_elavrat5	15.7022	42.4582	3	190
																2	GMR83E12 UAS lam_GFP_GFPrabbit488_elavrat568_DAPI_63x.lsm:Ch1-T2	7.2663	20.878	0	82	151.705	18	4280						6	GMR83E12 UAS lam_GFP_GFPrabbit488_elavrat568_DAPI_63x.lsm:Ch1-T2	13.8236	29.0795	0	255	401.984	15	11341
																3	GMR83E12 UAS lam_GFP_GFPrabbit488_elavrat568_DAPI_63x.lsm:Ch1-T2	10.7044	51.649	1	156	552.874	44	15598		675.521	6755.21			7	GMR83E12 UAS lam_GFP_GFPrabbit488_elavrat568_DAPI_63x.lsm:Ch1-T2	8.9676	16.8775	0	110	151.351	11	4270
																4	GMR83E12 UAS lam_GFP_GFPrabbit488_elavrat568_DAPI_63x.lsm:Ch1-T2	11.2361	68.5205	2	255	769.905	57	21721
																5	GMR83E12 UAS lam_GFP_GFPrabbit488_elavrat568_DAPI_63x.lsm:Ch1-T2	18.8923	63.8968	0	255	1207.16	48	34057						1	GMR83E12 UAS lam_GFP_GFPrabbit488_elavrat568_DAPI_63x.lsm:Ch1-T2	11.7324	6.9879	0	51	81.9847	6	2313						1	GMR83E12 UAS lam_GFP_GFPrabbit488_elavrat568_DAPI_thoracalic cut lobes_63x.czi:c:2/3 z:168/197 - GMR83E12 UAS lam_GFP_GFPrabbit488_elavrat5	16.3757	32.6688	0	99
																6	GMR83E12 UAS lam_GFP_GFPrabbit488_elavrat568_DAPI_63x.lsm:Ch1-T2	21.2317	61.1219	0	255	1297.72	47	36612						2	GMR83E12 UAS lam_GFP_GFPrabbit488_elavrat568_DAPI_63x.lsm:Ch1-T2	11.4488	12.4954	0	56	143.057	10	4036						2	GMR83E12 UAS lam_GFP_GFPrabbit488_elavrat568_DAPI_thoracalic cut lobes_63x.czi:c:2/3 z:167/197 - GMR83E12 UAS lam_GFP_GFPrabbit488_elavrat5	19.6366	39.0903	0	200
																7	GMR83E12 UAS lam_GFP_GFPrabbit488_elavrat568_DAPI_63x.lsm:Ch1-T2	26.3003	36.9124	0	140	970.808	33	27389						3	GMR83E12 UAS lam_GFP_GFPrabbit488_elavrat568_DAPI_63x.lsm:Ch1-T2	14.6034	17.7209	0	70	258.785	16	7301		262.436	2361.92			3	GMR83E12 UAS lam_GFP_GFPrabbit488_elavrat568_DAPI_thoracalic cut lobes_63x.czi:c:2/3 z:166/197 - GMR83E12 UAS lam_GFP_GFPrabbit488_elavrat5	29.6322	34.6411	0	241
																8	GMR83E12 UAS lam_GFP_GFPrabbit488_elavrat568_DAPI_63x.lsm:Ch1-T2	27.1865	33.5267	0	110	911.473	30	25715						4	GMR83E12 UAS lam_GFP_GFPrabbit488_elavrat568_DAPI_63x.lsm:Ch1-T2	15.3478	22.2587	0	121	341.621	20	9638						4	GMR83E12 UAS lam_GFP_GFPrabbit488_elavrat568_DAPI_thoracalic cut lobes_63x.czi:c:2/3 z:165/197 - GMR83E12 UAS lam_GFP_GFPrabbit488_elavrat5	21.2317	35.1336	0	196
																9	GMR83E12 UAS lam_GFP_GFPrabbit488_elavrat568_DAPI_63x.lsm:Ch1-T2	17.9707	33.3097	0	124	598.598	30	16888						5	GMR83E12 UAS lam_GFP_GFPrabbit488_elavrat568_DAPI_63x.lsm:Ch1-T2	17.439	25.6911	0	124	448.027	21	12640						5	GMR83E12 UAS lam_GFP_GFPrabbit488_elavrat568_DAPI_thoracalic cut lobes_63x.czi:c:2/3 z:164/197 - GMR83E12 UAS lam_GFP_GFPrabbit488_elavrat5	9.8892	22.7599	0	80
																10	GMR83E12 UAS lam_GFP_GFPrabbit488_elavrat568_DAPI_63x.lsm:Ch1-T2	12.4058	18.8171	0	87	233.442	15	6586						6	GMR83E12 UAS lam_GFP_GFPrabbit488_elavrat568_DAPI_63x.lsm:Ch1-T2	14.1781	36.7725	0	208	521.363	24	14709
																														7	GMR83E12 UAS lam_GFP_GFPrabbit488_elavrat568_DAPI_63x.lsm:Ch1-T2	18.8568	21.9117	0	202	413.184	9	11657
															number of planes per nucleus	1	GMR83E12 UAS lam_GFP_GFPrabbit488_elavrat568_DAPI_63x.lsm:Ch1-T2	9.6765	10.0366	0	34	97.1198	9	2740						8	GMR83E12 UAS lam_GFP_GFPrabbit488_elavrat568_DAPI_63x.lsm:Ch1-T2	5.5294	25.4551	0	126	140.753	17	3971
																2	GMR83E12 UAS lam_GFP_GFPrabbit488_elavrat568_DAPI_63x.lsm:Ch1-T2	11.4488	21.2322	0	105	243.083	17	6858						9	GMR83E12 UAS lam_GFP_GFPrabbit488_elavrat568_DAPI_63x.lsm:Ch1-T2	2.1976	5.9839	0	40	13.1502	4	371						1	GMR83E12 UAS lam_GFP_GFPrabbit488_elavrat568_DAPI_thoracalic cut lobes_63x.czi:c:2/3 z:173/197 - GMR83E12 UAS lam_GFP_GFPrabbit488_elavrat5	23.9964	26.7149	0	143
																3	GMR83E12 UAS lam_GFP_GFPrabbit488_elavrat568_DAPI_63x.lsm:Ch1-T2	15.7022	33.8081	0	152	530.862	25	14977																				2	GMR83E12 UAS lam_GFP_GFPrabbit488_elavrat568_DAPI_thoracalic cut lobes_63x.czi:c:2/3 z:174/197 - GMR83E12 UAS lam_GFP_GFPrabbit488_elavrat5	27.9662	27.6907	0	136
																4	GMR83E12 UAS lam_GFP_GFPrabbit488_elavrat568_DAPI_63x.lsm:Ch1-T2	15.4895	53.7918	0	255	833.21	40	23507						1	GMR83E12 UAS lam_GFP_GFPrabbit488_elavrat568_DAPI_63x.lsm:Ch1-T2	15.5959	13.9886	0	110	218.165	8	6155						3	GMR83E12 UAS lam_GFP_GFPrabbit488_elavrat568_DAPI_thoracalic cut lobes_63x.czi:c:2/3 z:175/197 - GMR83E12 UAS lam_GFP_GFPrabbit488_elavrat5	28.5688	28.6067	0	202
																5	GMR83E12 UAS lam_GFP_GFPrabbit488_elavrat568_DAPI_63x.lsm:Ch1-T2	14.4616	71.2083	1	255	1029.79	46	29053		471.452	4243.07			2	GMR83E12 UAS lam_GFP_GFPrabbit488_elavrat568_DAPI_63x.lsm:Ch1-T2	18.9986	26.3228	0	232	500.096	8	14109		399.163	2794.14			4	GMR83E12 UAS lam_GFP_GFPrabbit488_elavrat568_DAPI_thoracalic cut lobes_63x.czi:c:2/3 z:176/197 - GMR83E12 UAS lam_GFP_GFPrabbit488_elavrat5	28.0726	20.6111	0	154
																6	GMR83E12 UAS lam_GFP_GFPrabbit488_elavrat568_DAPI_63x.lsm:Ch1-T2	16.482	45.757	0	238	754.167	32	21277						3	GMR83E12 UAS lam_GFP_GFPrabbit488_elavrat568_DAPI_63x.lsm:Ch1-T2	16.8719	34.416	0	241	580.663	20	16382						5	GMR83E12 UAS lam_GFP_GFPrabbit488_elavrat568_DAPI_thoracalic cut lobes_63x.czi:c:2/3 z:177/197 - GMR83E12 UAS lam_GFP_GFPrabbit488_elavrat5	24.1382	11.185	0	56
																7	GMR83E12 UAS lam_GFP_GFPrabbit488_elavrat568_DAPI_63x.lsm:Ch1-T2	11.2007	40.5665	0	138	454.372	36	12819						4	GMR83E12 UAS lam_GFP_GFPrabbit488_elavrat568_DAPI_63x.lsm:Ch1-T2	19.1404	25.6722	0	161	491.377	20	13863
																8	GMR83E12 UAS lam_GFP_GFPrabbit488_elavrat568_DAPI_63x.lsm:Ch1-T2	10.8108	21.6754	0	82	234.328	18	6611						5	GMR83E12 UAS lam_GFP_GFPrabbit488_elavrat568_DAPI_63x.lsm:Ch1-T2	15.5959	28.2659	0	165	440.832	25	12437
																9	GMR83E12 UAS lam_GFP_GFPrabbit488_elavrat568_DAPI_63x.lsm:Ch1-T2	7.9397	8.3304	0	42	66.1407	7	1866						6	GMR83E12 UAS lam_GFP_GFPrabbit488_elavrat568_DAPI_63x.lsm:Ch1-T2	16.482	22.043	0	123	363.313	19	10250
																														7	GMR83E12 UAS lam_GFP_GFPrabbit488_elavrat568_DAPI_63x.lsm:Ch1-T2	16.482	12.1161	0	74	199.698	9	5634
															number of planes per nucleus	1	GMR83E12 UAS lam_GFP_GFPrabbit488_elavrat568_DAPI_63x.lsm:Ch1-T2	12.902	15.3791	0	77	198.422	11	5598																				1	GMR83E12 UAS lam_GFP_GFPrabbit488_elavrat568_DAPI_thoracalic cut lobes_63x.czi:c:2/3 z:158/197 - GMR83E12 UAS lam_GFP_GFPrabbit488_elavrat5	16.6238	19.4051	0	59
																2	GMR83E12 UAS lam_GFP_GFPrabbit488_elavrat568_DAPI_63x.lsm:Ch1-T2	10.5272	30.4074	0	167	320.105	23	9031						1	GMR83E12 UAS lam_GFP_GFPrabbit488_elavrat568_DAPI_63x.lsm:Ch1-T2	6.2029	11.3486	0	73	70.3941	8	1986						2	GMR83E12 UAS lam_GFP_GFPrabbit488_elavrat568_DAPI_thoracalic cut lobes_63x.czi:c:2/3 z:157/197 - GMR83E12 UAS lam_GFP_GFPrabbit488_elavrat5	21.1253	23.0268	0	136
																3	GMR83E12 UAS lam_GFP_GFPrabbit488_elavrat568_DAPI_63x.lsm:Ch1-T2	18.1479	43.3359	0	255	786.458	19	22188		649.843	5198.74			2	GMR83E12 UAS lam_GFP_GFPrabbit488_elavrat568_DAPI_63x.lsm:Ch1-T2	10.7399	32.1419	0	255	345.201	11	9739						3	GMR83E12 UAS lam_GFP_GFPrabbit488_elavrat568_DAPI_thoracalic cut lobes_63x.czi:c:2/3 z:156/197 - GMR83E12 UAS lam_GFP_GFPrabbit488_elavrat5	24.2091	27.5637	0	129
																4	GMR83E12 UAS lam_GFP_GFPrabbit488_elavrat568_DAPI_63x.lsm:Ch1-T2	17.5099	61.4069	0	255	1075.23	27	30335						3	GMR83E12 UAS lam_GFP_GFPrabbit488_elavrat568_DAPI_63x.lsm:Ch1-T2	11.5197	64.4431	0	255	742.364	32	20944		426.831	3414.65			4	GMR83E12 UAS lam_GFP_GFPrabbit488_elavrat568_DAPI_thoracalic cut lobes_63x.czi:c:2/3 z:155/197 - GMR83E12 UAS lam_GFP_GFPrabbit488_elavrat5	20.7709	38.3498	0	227
																5	GMR83E12 UAS lam_GFP_GFPrabbit488_elavrat568_DAPI_63x.lsm:Ch1-T2	24.4572	44.2725	0	255	1082.78	18	30548						4	GMR83E12 UAS lam_GFP_GFPrabbit488_elavrat568_DAPI_63x.lsm:Ch1-T2	14.0008	49.2886	0	246	690.082	39	19469						5	GMR83E12 UAS lam_GFP_GFPrabbit488_elavrat568_DAPI_thoracalic cut lobes_63x.czi:c:2/3 z:154/197 - GMR83E12 UAS lam_GFP_GFPrabbit488_elavrat5	29.7739	33.1036	0	255
																6	GMR83E12 UAS lam_GFP_GFPrabbit488_elavrat568_DAPI_63x.lsm:Ch1-T2	23.1457	34.6034	0	192	800.919	21	22596						5	GMR83E12 UAS lam_GFP_GFPrabbit488_elavrat568_DAPI_63x.lsm:Ch1-T2	14.3553	37.1086	0	125	532.706	35	15029						6	GMR83E12 UAS lam_GFP_GFPrabbit488_elavrat568_DAPI_thoracalic cut lobes_63x.czi:c:2/3 z:153/197 - GMR83E12 UAS lam_GFP_GFPrabbit488_elavrat5	24.2091	25.5432	0	192
																7	GMR83E12 UAS lam_GFP_GFPrabbit488_elavrat568_DAPI_63x.lsm:Ch1-T2	14.0363	41.3763	0	158	580.769	37	16385						6	GMR83E12 UAS lam_GFP_GFPrabbit488_elavrat568_DAPI_63x.lsm:Ch1-T2	13.6109	35.5703	0	121	484.146	33	13659						7	GMR83E12 UAS lam_GFP_GFPrabbit488_elavrat568_DAPI_thoracalic cut lobes_63x.czi:c:2/3 z:152/197 - GMR83E12 UAS lam_GFP_GFPrabbit488_elavrat5	13.6109	20.6354	0	63
																8	GMR83E12 UAS lam_GFP_GFPrabbit488_elavrat568_DAPI_63x.lsm:Ch1-T2	11.2007	31.6108	0	125	354.062	26	9989						7	GMR83E12 UAS lam_GFP_GFPrabbit488_elavrat568_DAPI_63x.lsm:Ch1-T2	13.3274	27.5638	0	166	367.354	18	10364
																														8	GMR83E12 UAS lam_GFP_GFPrabbit488_elavrat568_DAPI_63x.lsm:Ch1-T2	11.2007	16.2848	0	98	182.401	12	5146						1	GMR83E12 UAS lam_GFP_GFPrabbit488_elavrat568_DAPI_thoracalic cut lobes_63x.czi:c:2/3 z:141/197 - GMR83E12 UAS lam_GFP_GFPrabbit488_elavrat5	14.0717	23.4887	0	68
															number of planes per nucleus	1	GMR83E12 UAS lam_GFP_GFPrabbit488_elavrat568_DAPI_63x.lsm:Ch1-T2	12.902	19.6841	0	96	253.965	15	7165																				2	GMR83E12 UAS lam_GFP_GFPrabbit488_elavrat568_DAPI_thoracalic cut lobes_63x.czi:c:2/3 z:142/197 - GMR83E12 UAS lam_GFP_GFPrabbit488_elavrat5	8.1524	41.6696	4	119
																2	GMR83E12 UAS lam_GFP_GFPrabbit488_elavrat568_DAPI_63x.lsm:Ch1-T2	16.9073	47	0	220	794.645	33	22419																				3	GMR83E12 UAS lam_GFP_GFPrabbit488_elavrat568_DAPI_thoracalic cut lobes_63x.czi:c:2/3 z:143/197 - GMR83E12 UAS lam_GFP_GFPrabbit488_elavrat5	9.6765	47.3004	1	157
																3	GMR83E12 UAS lam_GFP_GFPrabbit488_elavrat568_DAPI_63x.lsm:Ch1-T2	25.1661	57.4789	0	255	1446.52	37	40810		872.973	5237.84			1	GMR83E12 UAS lam_GFP_GFPrabbit488_elavrat568_DAPI_63x.lsm:Ch1-T2	9.4284	32.6316	0	141	307.664	26	8680						4	GMR83E12 UAS lam_GFP_GFPrabbit488_elavrat568_DAPI_thoracalic cut lobes_63x.czi:c:2/3 z:144/197 - GMR83E12 UAS lam_GFP_GFPrabbit488_elavrat5	22.6849	29.7031	0	183
																4	GMR83E12 UAS lam_GFP_GFPrabbit488_elavrat568_DAPI_63x.lsm:Ch1-T2	25.5914	53.7645	0	255	1375.91	36	38818						2	GMR83E12 UAS lam_GFP_GFPrabbit488_elavrat568_DAPI_63x.lsm:Ch1-T2	12.1223	58.3626	0	255	707.486	46	19960						5	GMR83E12 UAS lam_GFP_GFPrabbit488_elavrat568_DAPI_thoracalic cut lobes_63x.czi:c:2/3 z:145/197 - GMR83E12 UAS lam_GFP_GFPrabbit488_elavrat5	21.8342	21.737	0	120
																5	GMR83E12 UAS lam_GFP_GFPrabbit488_elavrat568_DAPI_63x.lsm:Ch1-T2	22.8267	42.4876	0	213	969.851	33	27362						3	GMR83E12 UAS lam_GFP_GFPrabbit488_elavrat568_DAPI_63x.lsm:Ch1-T2	13.5401	69.5445	0	255	941.637	54	26566		529.858	3179.15			6	GMR83E12 UAS lam_GFP_GFPrabbit488_elavrat568_DAPI_thoracalic cut lobes_63x.czi:c:2/3 z:146/197 - GMR83E12 UAS lam_GFP_GFPrabbit488_elavrat5	13.4337	17.3272	0	58
																6	GMR83E12 UAS lam_GFP_GFPrabbit488_elavrat568_DAPI_63x.lsm:Ch1-T2	17.8998	22.1762	0	88	396.95	19	11199						4	GMR83E12 UAS lam_GFP_GFPrabbit488_elavrat568_DAPI_63x.lsm:Ch1-T2	13.0438	53.8641	0	255	702.594	49	19822
																														5	GMR83E12 UAS lam_GFP_GFPrabbit488_elavrat568_DAPI_63x.lsm:Ch1-T2	9.6765	40.2418	0	177	389.401	35	10986
															number of planes per nucleus	1	GMR83E12 UAS lam_GFP_GFPrabbit488_elavrat568_DAPI_63x.lsm:Ch1-T2	11.6969	11.9212	0	88	139.441	8	3934						6	GMR83E12 UAS lam_GFP_GFPrabbit488_elavrat568_DAPI_63x.lsm:Ch1-T2	6.4156	20.3204	0	84	130.367	17	3678
																2	GMR83E12 UAS lam_GFP_GFPrabbit488_elavrat568_DAPI_63x.lsm:Ch1-T2	11.6969	32.6364	0	160	381.745	24	10770																				1	GMR83E12 UAS lam_GFP_GFPrabbit488_elavrat568_DAPI_thoracalic cut lobes_63x.czi:c:2/3 z:160/197 - GMR83E12 UAS lam_GFP_GFPrabbit488_elavrat5	13.2565	41.9064	2	163
																3	GMR83E12 UAS lam_GFP_GFPrabbit488_elavrat568_DAPI_63x.lsm:Ch1-T2	17.6871	47.3968	0	255	838.314	34	23651																				2	GMR83E12 UAS lam_GFP_GFPrabbit488_elavrat568_DAPI_thoracalic cut lobes_63x.czi:c:2/3 z:161/197 - GMR83E12 UAS lam_GFP_GFPrabbit488_elavrat5	21.5152	57.6656	0	255
																4	GMR83E12 UAS lam_GFP_GFPrabbit488_elavrat568_DAPI_63x.lsm:Ch1-T2	16.7656	79.9493	0	255	1340.39	66	37816		797.525	6380.2																	3	GMR83E12 UAS lam_GFP_GFPrabbit488_elavrat568_DAPI_thoracalic cut lobes_63x.czi:c:2/3 z:162/197 - GMR83E12 UAS lam_GFP_GFPrabbit488_elavrat5	21.3026	74.6972	1	255
																5	GMR83E12 UAS lam_GFP_GFPrabbit488_elavrat568_DAPI_63x.lsm:Ch1-T2	23.9964	66.9158	0	255	1605.74	46	45302						1	GMR83E12 UAS lam_GFP_GFPrabbit488_elavrat568_DAPI_63x.lsm:Ch1-T2	10.9526	11.9903	0	58	131.324	10	3705						4	GMR83E12 UAS lam_GFP_GFPrabbit488_elavrat568_DAPI_thoracalic cut lobes_63x.czi:c:2/3 z:163/197 - GMR83E12 UAS lam_GFP_GFPrabbit488_elavrat5	21.7279	61.093	0	255
																6	GMR83E12 UAS lam_GFP_GFPrabbit488_elavrat568_DAPI_63x.lsm:Ch1-T2	27.8599	44.57	0	255	1241.72	20	35032						2	GMR83E12 UAS lam_GFP_GFPrabbit488_elavrat568_DAPI_63x.lsm:Ch1-T2	10.9526	28.0939	0	117	307.7	22	8681						5	GMR83E12 UAS lam_GFP_GFPrabbit488_elavrat568_DAPI_thoracalic cut lobes_63x.czi:c:2/3 z:164/197 - GMR83E12 UAS lam_GFP_GFPrabbit488_elavrat5	24.5281	46.8382	0	202
																7	GMR83E12 UAS lam_GFP_GFPrabbit488_elavrat568_DAPI_63x.lsm:Ch1-T2	23.7837	26.8495	0	156	638.58	15	18016						3	GMR83E12 UAS lam_GFP_GFPrabbit488_elavrat568_DAPI_63x.lsm:Ch1-T2	12.7248	60.6602	0	255	771.89	54	21777		488.003	2928.02			6	GMR83E12 UAS lam_GFP_GFPrabbit488_elavrat568_DAPI_thoracalic cut lobes_63x.czi:c:2/3 z:165/197 - GMR83E12 UAS lam_GFP_GFPrabbit488_elavrat5	28.0371	34.0885	0	191
																8	GMR83E12 UAS lam_GFP_GFPrabbit488_elavrat568_DAPI_63x.lsm:Ch1-T2	10.2082	19.0312	0	116	194.275	14	5481						4	GMR83E12 UAS lam_GFP_GFPrabbit488_elavrat568_DAPI_63x.lsm:Ch1-T2	13.8945	72.4158	0	255	1006.18	53	28387						7	GMR83E12 UAS lam_GFP_GFPrabbit488_elavrat568_DAPI_thoracalic cut lobes_63x.czi:c:2/3 z:166/197 - GMR83E12 UAS lam_GFP_GFPrabbit488_elavrat5	18.4315	21.5173	0	89
																														5	GMR83E12 UAS lam_GFP_GFPrabbit488_elavrat568_DAPI_63x.lsm:Ch1-T2	9.712	56.6934	0	255	550.605	42	15534
															number of planes per nucleus	1	GMR83E12 UAS lam_GFP_GFPrabbit488_elavrat568_DAPI_63x.lsm:Ch1-T2	5.1396	10.5586	0	38	54.2666	9	1531						6	GMR83E12 UAS lam_GFP_GFPrabbit488_elavrat568_DAPI_63x.lsm:Ch1-T2	6.9473	23.0765	0	93	160.319	21	4523
																2	GMR83E12 UAS lam_GFP_GFPrabbit488_elavrat568_DAPI_63x.lsm:Ch1-T2	10.7399	18.7459	0	96	201.329	13	5680
																3	GMR83E12 UAS lam_GFP_GFPrabbit488_elavrat568_DAPI_63x.lsm:Ch1-T2	17.6871	22.5972	0	157	399.68	12	11276		675.317	6077.86
																4	GMR83E12 UAS lam_GFP_GFPrabbit488_elavrat568_DAPI_63x.lsm:Ch1-T2	13.1147	46.0189	0	163	603.525	37	17027																					Label	area	mean	min	max
																5	GMR83E12 UAS lam_GFP_GFPrabbit488_elavrat568_DAPI_63x.lsm:Ch1-T2	18.5024	54.0211	0	255	999.519	37	28199																				1	GMR83E12 UAS lam_GFP_GFPrabbit488_elavrat568_DAPI_thoracalic cut lobes_63x_23.03.2020_2.czi:c:2/3 z:141/177 - GMR83E12 UAS lam_GFP_GFPrabbit488_elavrat5	50226	17560	0	78
																6	GMR83E12 UAS lam_GFP_GFPrabbit488_elavrat568_DAPI_63x.lsm:Ch1-T2	18.6442	63.8023	0	255	1189.54	50	33560																				2	GMR83E12 UAS lam_GFP_GFPrabbit488_elavrat568_DAPI_thoracalic cut lobes_63x_23.03.2020_2.czi:c:2/3 z:142/177 - GMR83E12 UAS lam_GFP_GFPrabbit488_elavrat5	49730	27391	0	162
																7	GMR83E12 UAS lam_GFP_GFPrabbit488_elavrat568_DAPI_63x.lsm:Ch1-T2	20.9835	59.2922	0	255	1244.16	38	35101																				3	GMR83E12 UAS lam_GFP_GFPrabbit488_elavrat568_DAPI_thoracalic cut lobes_63x_23.03.2020_2.czi:c:2/3 z:143/177 - GMR83E12 UAS lam_GFP_GFPrabbit488_elavrat5	44484	36116	0	255
																8	GMR83E12 UAS lam_GFP_GFPrabbit488_elavrat568_DAPI_63x.lsm:Ch1-T2	11.3425	80.1719	0	255	909.346	43	25655																				4	GMR83E12 UAS lam_GFP_GFPrabbit488_elavrat568_DAPI_thoracalic cut lobes_63x_23.03.2020_2.czi:c:2/3 z:144/177 - GMR83E12 UAS lam_GFP_GFPrabbit488_elavrat5	41648	40757	0	255
																9	GMR83E12 UAS lam_GFP_GFPrabbit488_elavrat568_DAPI_63x.lsm:Ch1-T2	6.0611	78.614	0	255	476.49	45	13443																				5	GMR83E12 UAS lam_GFP_GFPrabbit488_elavrat568_DAPI_thoracalic cut lobes_63x_23.03.2020_2.czi:c:2/3 z:145/177 - GMR83E12 UAS lam_GFP_GFPrabbit488_elavrat5	34559	32571	0	214
														Brain 2			Label	area	mean	min	max	IntDen	Median	IntDenRaw		Mean	SUM			1	GMR83E12 UAS lam_GFP_GFPrabbit488_elavrat568_DAPI_thoracalic cut lobes_63x_23.03.2020_2.czi:c:2/3 z:129/177 - GMR83E12 UAS lam_GFP_GFPrabbit488_elavrat5	15277	27831	0	85	425165	26	11995		472725	2363626			1	GMR83E12 UAS lam_GFP_GFPrabbit488_elavrat568_DAPI_thoracalic cut lobes_63x_23.03.2020_2.czi:c:2/3 z:104/177 - GMR83E12 UAS lam_GFP_GFPrabbit488_elavrat5	9854	30072	5	74
																1	GMR83E12 UAS lam_GFP_GFPrabbit488_elavrat568_DAPI_thoracalic cut lobes_63x_23.03.2020_2.czi:c:2/3 z:126/177 - GMR83E12 UAS lam_GFP_GFPrabbit488_elavrat5	11839	12710	0	53	150465	12	4245		9.17464e+06	4758728			2	GMR83E12 UAS lam_GFP_GFPrabbit488_elavrat568_DAPI_thoracalic cut lobes_63x_23.03.2020_2.czi:c:2/3 z:130/177 - GMR83E12 UAS lam_GFP_GFPrabbit488_elavrat5	23855	27171	0	106	648150	24	18286						2	GMR83E12 UAS lam_GFP_GFPrabbit488_elavrat568_DAPI_thoracalic cut lobes_63x_23.03.2020_2.czi:c:2/3 z:105/177 - GMR83E12 UAS lam_GFP_GFPrabbit488_elavrat5	27541	25843	0	85
																2	GMR83E12 UAS lam_GFP_GFPrabbit488_elavrat568_DAPI_thoracalic cut lobes_63x_23.03.2020_2.czi:c:2/3 z:127/177 - GMR83E12 UAS lam_GFP_GFPrabbit488_elavrat5	18963	18411	0	86	349135	15	9850						3	GMR83E12 UAS lam_GFP_GFPrabbit488_elavrat568_DAPI_thoracalic cut lobes_63x_23.03.2020_2.czi:c:2/3 z:131/177 - GMR83E12 UAS lam_GFP_GFPrabbit488_elavrat5	24776	25991	0	174	643968	19	18168						3	GMR83E12 UAS lam_GFP_GFPrabbit488_elavrat568_DAPI_thoracalic cut lobes_63x_23.03.2020_2.czi:c:2/3 z:106/177 - GMR83E12 UAS lam_GFP_GFPrabbit488_elavrat5	24138	34711	0	218
																3	GMR83E12 UAS lam_GFP_GFPrabbit488_elavrat568_DAPI_thoracalic cut lobes_63x_23.03.2020_2.czi:c:2/3 z:128/177 - GMR83E12 UAS lam_GFP_GFPrabbit488_elavrat5	20204	28093	0	100	567584	24	16013						4	GMR83E12 UAS lam_GFP_GFPrabbit488_elavrat568_DAPI_thoracalic cut lobes_63x_23.03.2020_2.czi:c:2/3 z:132/177 - GMR83E12 UAS lam_GFP_GFPrabbit488_elavrat5	20594	21375	0	127	440194	16	12419000						4	GMR83E12 UAS lam_GFP_GFPrabbit488_elavrat568_DAPI_thoracalic cut lobes_63x_23.03.2020_2.czi:c:2/3 z:107/177 - GMR83E12 UAS lam_GFP_GFPrabbit488_elavrat5	27824	36740	0	251
																4	GMR83E12 UAS lam_GFP_GFPrabbit488_elavrat568_DAPI_thoracalic cut lobes_63x_23.03.2020_2.czi:c:2/3 z:129/177 - GMR83E12 UAS lam_GFP_GFPrabbit488_elavrat5	23996	31947	0	157	766608	21	21628						5	GMR83E12 UAS lam_GFP_GFPrabbit488_elavrat568_DAPI_thoracalic cut lobes_63x_23.03.2020_2.czi:c:2/3 z:133/177 - GMR83E12 UAS lam_GFP_GFPrabbit488_elavrat5	15383	13401	0	44	206149	12	5816000						5	GMR83E12 UAS lam_GFP_GFPrabbit488_elavrat568_DAPI_thoracalic cut lobes_63x_23.03.2020_2.czi:c:2/3 z:108/177 - GMR83E12 UAS lam_GFP_GFPrabbit488_elavrat5	16695	36471	0	131
																5	GMR83E12 UAS lam_GFP_GFPrabbit488_elavrat568_DAPI_thoracalic cut lobes_63x_23.03.2020_2.czi:c:2/3 z:130/177 - GMR83E12 UAS lam_GFP_GFPrabbit488_elavrat5	30873	32730	0	238	1010471	16	28508000																				6	GMR83E12 UAS lam_GFP_GFPrabbit488_elavrat568_DAPI_thoracalic cut lobes_63x_23.03.2020_2.czi:c:2/3 z:109/177 - GMR83E12 UAS lam_GFP_GFPrabbit488_elavrat5	10208	32844	1	88
																6	GMR83E12 UAS lam_GFP_GFPrabbit488_elavrat568_DAPI_thoracalic cut lobes_63x_23.03.2020_2.czi:c:2/3 z:131/177 - GMR83E12 UAS lam_GFP_GFPrabbit488_elavrat5	32078	24885	0	145	798261	13	22521000
																7	GMR83E12 UAS lam_GFP_GFPrabbit488_elavrat568_DAPI_thoracalic cut lobes_63x_23.03.2020_2.czi:c:2/3 z:132/177 - GMR83E12 UAS lam_GFP_GFPrabbit488_elavrat5	25521	22761	0	105	580876	16	16388000
																8	GMR83E12 UAS lam_GFP_GFPrabbit488_elavrat568_DAPI_thoracalic cut lobes_63x_23.03.2020_2.czi:c:2/3 z:133/177 - GMR83E12 UAS lam_GFP_GFPrabbit488_elavrat5	18857	20682	0	96	390003	17	11003000
																9	GMR83E12 UAS lam_GFP_GFPrabbit488_elavrat568_DAPI_thoracalic cut lobes_63x_23.03.2020_2.czi:c:2/3 z:134/177 - GMR83E12 UAS lam_GFP_GFPrabbit488_elavrat5	6735	21579	2	65	145325	20	4100000																				1	GMR83E12 UAS lam_GFP_GFPrabbit488_elavrat568_DAPI_thoracalic cut lobes_63x_23.03.2020_2.czi:c:2/3 z:125/177 - GMR83E12 UAS lam_GFP_GFPrabbit488_elavrat5	11449	45923	4	101
																														7	GMR83E12 UAS lam_GFP_GFPrabbit488_elavrat568_DAPI_thoracalic cut lobes_63x_23.03.2020_2.czi:c:2/3 z:150/177 - GMR83E12 UAS lam_GFP_GFPrabbit488_elavrat5	21338	11566	0	90	246805	6	6963000						2	GMR83E12 UAS lam_GFP_GFPrabbit488_elavrat568_DAPI_thoracalic cut lobes_63x_23.03.2020_2.czi:c:2/3 z:126/177 - GMR83E12 UAS lam_GFP_GFPrabbit488_elavrat5	13682	55062	7	148
																1	GMR83E12 UAS lam_GFP_GFPrabbit488_elavrat568_DAPI_thoracalic cut lobes_63x_23.03.2020_2.czi:c:2/3 z:146/177 - GMR83E12 UAS lam_GFP_GFPrabbit488_elavrat5	40762	16250	0	126	662364	10	18687						8	GMR83E12 UAS lam_GFP_GFPrabbit488_elavrat568_DAPI_thoracalic cut lobes_63x_23.03.2020_2.czi:c:2/3 z:149/177 - GMR83E12 UAS lam_GFP_GFPrabbit488_elavrat5	24670	25414	0	207	626954	15	17688000		462439	2312196			3	GMR83E12 UAS lam_GFP_GFPrabbit488_elavrat568_DAPI_thoracalic cut lobes_63x_23.03.2020_2.czi:c:2/3 z:127/177 - GMR83E12 UAS lam_GFP_GFPrabbit488_elavrat5	17191	67278	4	227
																2	GMR83E12 UAS lam_GFP_GFPrabbit488_elavrat568_DAPI_thoracalic cut lobes_63x_23.03.2020_2.czi:c:2/3 z:147/177 - GMR83E12 UAS lam_GFP_GFPrabbit488_elavrat5	51785	23214	0	248	1202123	11	33915						9	GMR83E12 UAS lam_GFP_GFPrabbit488_elavrat568_DAPI_thoracalic cut lobes_63x_23.03.2020_2.czi:c:2/3 z:148/177 - GMR83E12 UAS lam_GFP_GFPrabbit488_elavrat5	21692	31681	0	153	687247	28	19389000						4	GMR83E12 UAS lam_GFP_GFPrabbit488_elavrat568_DAPI_thoracalic cut lobes_63x_23.03.2020_2.czi:c:2/3 z:128/177 - GMR83E12 UAS lam_GFP_GFPrabbit488_elavrat5	16624	89708	5	255
																3	GMR83E12 UAS lam_GFP_GFPrabbit488_elavrat568_DAPI_thoracalic cut lobes_63x_23.03.2020_2.czi:c:2/3 z:148/177 - GMR83E12 UAS lam_GFP_GFPrabbit488_elavrat5	53593	21444	0	179	1149239	15	32423		695606	4173634			10	GMR83E12 UAS lam_GFP_GFPrabbit488_elavrat568_DAPI_thoracalic cut lobes_63x_23.03.2020_2.czi:c:2/3 z:147/177 - GMR83E12 UAS lam_GFP_GFPrabbit488_elavrat5	23606	21674	0	120	511651	17	14435000						5	GMR83E12 UAS lam_GFP_GFPrabbit488_elavrat568_DAPI_thoracalic cut lobes_63x_23.03.2020_2.czi:c:2/3 z:129/177 - GMR83E12 UAS lam_GFP_GFPrabbit488_elavrat5	19034	68709	2	255
																4	GMR83E12 UAS lam_GFP_GFPrabbit488_elavrat568_DAPI_thoracalic cut lobes_63x_23.03.2020_2.czi:c:2/3 z:149/177 - GMR83E12 UAS lam_GFP_GFPrabbit488_elavrat5	46504	16097	0	84	748567	13	21119						11	GMR83E12 UAS lam_GFP_GFPrabbit488_elavrat568_DAPI_thoracalic cut lobes_63x_23.03.2020_2.czi:c:2/3 z:146/177 - GMR83E12 UAS lam_GFP_GFPrabbit488_elavrat5	20062	11940	0	55	239539	10	6758000						6	GMR83E12 UAS lam_GFP_GFPrabbit488_elavrat568_DAPI_thoracalic cut lobes_63x_23.03.2020_2.czi:c:2/3 z:130/177 - GMR83E12 UAS lam_GFP_GFPrabbit488_elavrat5	15596	47309	2	134
																5	GMR83E12 UAS lam_GFP_GFPrabbit488_elavrat568_DAPI_thoracalic cut lobes_63x_23.03.2020_2.czi:c:2/3 z:150/177 - GMR83E12 UAS lam_GFP_GFPrabbit488_elavrat5	33212	10144	0	59	336906	7	9505
																6	GMR83E12 UAS lam_GFP_GFPrabbit488_elavrat568_DAPI_thoracalic cut lobes_63x_23.03.2020_2.czi:c:2/3 z:151/177 - GMR83E12 UAS lam_GFP_GFPrabbit488_elavrat5	16978	4384	0	23	74435	3	2100																				1	GMR83E12 UAS lam_GFP_GFPrabbit488_elavrat568_DAPI_thoracalic cut lobes_63x_23.03.2020_2.czi:c:2/3 z:130/177 - GMR83E12 UAS lam_GFP_GFPrabbit488_elavrat5	11732	18586	2	45
																														1	GMR83E12 UAS lam_GFP_GFPrabbit488_elavrat568_DAPI_thoracalic cut lobes_63x_23.03.2020_2.czi:c:2/3 z:144/177 - GMR83E12 UAS lam_GFP_GFPrabbit488_elavrat5	31830	16189	0	119	515302	11	14538						2	GMR83E12 UAS lam_GFP_GFPrabbit488_elavrat568_DAPI_thoracalic cut lobes_63x_23.03.2020_2.czi:c:2/3 z:131/177 - GMR83E12 UAS lam_GFP_GFPrabbit488_elavrat5	21763	23508	0	135
																1	GMR83E12 UAS lam_GFP_GFPrabbit488_elavrat568_DAPI_thoracalic cut lobes_63x_23.03.2020_2.czi:c:2/3 z:143/177 - GMR83E12 UAS lam_GFP_GFPrabbit488_elavrat5	35552	5797	0	31	206078	5	5814						2	GMR83E12 UAS lam_GFP_GFPrabbit488_elavrat568_DAPI_thoracalic cut lobes_63x_23.03.2020_2.czi:c:2/3 z:145/177 - GMR83E12 UAS lam_GFP_GFPrabbit488_elavrat5	29597	22202	0	165	657118	13	18539		427729	2566373			3	GMR83E12 UAS lam_GFP_GFPrabbit488_elavrat568_DAPI_thoracalic cut lobes_63x_23.03.2020_2.czi:c:2/3 z:132/177 - GMR83E12 UAS lam_GFP_GFPrabbit488_elavrat5	21622	30467	0	165
																2	GMR83E12 UAS lam_GFP_GFPrabbit488_elavrat568_DAPI_thoracalic cut lobes_63x_23.03.2020_2.czi:c:2/3 z:144/177 - GMR83E12 UAS lam_GFP_GFPrabbit488_elavrat5	39840	8757	0	56	348887	6	9843						3	GMR83E12 UAS lam_GFP_GFPrabbit488_elavrat568_DAPI_thoracalic cut lobes_63x_23.03.2020_2.czi:c:2/3 z:146/177 - GMR83E12 UAS lam_GFP_GFPrabbit488_elavrat5	26088	19452	0	96	507469	17	14317						4	GMR83E12 UAS lam_GFP_GFPrabbit488_elavrat568_DAPI_thoracalic cut lobes_63x_23.03.2020_2.czi:c:2/3 z:133/177 - GMR83E12 UAS lam_GFP_GFPrabbit488_elavrat5	20027	22995	0	82
																3	GMR83E12 UAS lam_GFP_GFPrabbit488_elavrat568_DAPI_thoracalic cut lobes_63x_23.03.2020_2.czi:c:2/3 z:145/177 - GMR83E12 UAS lam_GFP_GFPrabbit488_elavrat5	42676	16152	0	87	689302	9	19447		691307	4839152			4	GMR83E12 UAS lam_GFP_GFPrabbit488_elavrat568_DAPI_thoracalic cut lobes_63x_23.03.2020_2.czi:c:2/3 z:147/177 - GMR83E12 UAS lam_GFP_GFPrabbit488_elavrat5	27541	14329	0	61	394647	13	11134						5	GMR83E12 UAS lam_GFP_GFPrabbit488_elavrat568_DAPI_thoracalic cut lobes_63x_23.03.2020_2.czi:c:2/3 z:134/177 - GMR83E12 UAS lam_GFP_GFPrabbit488_elavrat5	17616	19093	2	55
																4	GMR83E12 UAS lam_GFP_GFPrabbit488_elavrat568_DAPI_thoracalic cut lobes_63x_23.03.2020_2.czi:c:2/3 z:146/177 - GMR83E12 UAS lam_GFP_GFPrabbit488_elavrat5	36650	26765	0	131	980945	17	27675						5	GMR83E12 UAS lam_GFP_GFPrabbit488_elavrat568_DAPI_thoracalic cut lobes_63x_23.03.2020_2.czi:c:2/3 z:148/177 - GMR83E12 UAS lam_GFP_GFPrabbit488_elavrat5	28640	11071	0	78	317057	8	8945
																5	GMR83E12 UAS lam_GFP_GFPrabbit488_elavrat568_DAPI_thoracalic cut lobes_63x_23.03.2020_2.czi:c:2/3 z:147/177 - GMR83E12 UAS lam_GFP_GFPrabbit488_elavrat5	31759	37417	0	251	1188335	28	33526						6	GMR83E12 UAS lam_GFP_GFPrabbit488_elavrat568_DAPI_thoracalic cut lobes_63x_23.03.2020_2.czi:c:2/3 z:149/177 - GMR83E12 UAS lam_GFP_GFPrabbit488_elavrat5	28250	6187	0	59	174780	4	4931
																6	GMR83E12 UAS lam_GFP_GFPrabbit488_elavrat568_DAPI_thoracalic cut lobes_63x_23.03.2020_2.czi:c:2/3 z:148/177 - GMR83E12 UAS lam_GFP_GFPrabbit488_elavrat5	24776	38139	0	206	944933	28	26659
																7	GMR83E12 UAS lam_GFP_GFPrabbit488_elavrat568_DAPI_thoracalic cut lobes_63x_23.03.2020_2.czi:c:2/3 z:149/177 - GMR83E12 UAS lam_GFP_GFPrabbit488_elavrat5	19637	24478	0	82	480672	24	13561						1	GMR83E12 UAS lam_GFP_GFPrabbit488_elavrat568_DAPI_thoracalic cut lobes_63x_23.03.2020_2.czi:c:2/3 z:144/177 - GMR83E12 UAS lam_GFP_GFPrabbit488_elavrat5	18999	19043	0	83	361789	16	10207						1	GMR83E12 UAS lam_GFP_GFPrabbit488_elavrat568_DAPI_thoracalic cut lobes_63x_23.03.2020_2.czi:c:2/3 z:125/177 - GMR83E12 UAS lam_GFP_GFPrabbit488_elavrat5	28462	11730	0	52
																														2	GMR83E12 UAS lam_GFP_GFPrabbit488_elavrat568_DAPI_thoracalic cut lobes_63x_23.03.2020_2.czi:c:2/3 z:145/177 - GMR83E12 UAS lam_GFP_GFPrabbit488_elavrat5	13753	41392	0	152	569250	39	16060		558876	3353257			2	GMR83E12 UAS lam_GFP_GFPrabbit488_elavrat568_DAPI_thoracalic cut lobes_63x_23.03.2020_2.czi:c:2/3 z:124/177 - GMR83E12 UAS lam_GFP_GFPrabbit488_elavrat5	33815	15720	0	94
																1	GMR83E12 UAS lam_GFP_GFPrabbit488_elavrat568_DAPI_thoracalic cut lobes_63x_23.03.2020_2.czi:c:2/3 z:147/177 - GMR83E12 UAS lam_GFP_GFPrabbit488_elavrat5	54905	9236	0	62	507079	6	14306						3	GMR83E12 UAS lam_GFP_GFPrabbit488_elavrat568_DAPI_thoracalic cut lobes_63x_23.03.2020_2.czi:c:2/3 z:146/177 - GMR83E12 UAS lam_GFP_GFPrabbit488_elavrat5	14603	47056	3	140	687176	46	19387						3	GMR83E12 UAS lam_GFP_GFPrabbit488_elavrat568_DAPI_thoracalic cut lobes_63x_23.03.2020_2.czi:c:2/3 z:123/177 - GMR83E12 UAS lam_GFP_GFPrabbit488_elavrat5	33389	18732	0	124
																2	GMR83E12 UAS lam_GFP_GFPrabbit488_elavrat568_DAPI_thoracalic cut lobes_63x_23.03.2020_2.czi:c:2/3 z:148/177 - GMR83E12 UAS lam_GFP_GFPrabbit488_elavrat5	49694	14812	0	169	736055	9	20766		1.28886e+06	7733146			4	GMR83E12 UAS lam_GFP_GFPrabbit488_elavrat568_DAPI_thoracalic cut lobes_63x_23.03.2020_2.czi:c:2/3 z:147/177 - GMR83E12 UAS lam_GFP_GFPrabbit488_elavrat5	16766	43438	0	159	728257	40	20546						4	GMR83E12 UAS lam_GFP_GFPrabbit488_elavrat568_DAPI_thoracalic cut lobes_63x_23.03.2020_2.czi:c:2/3 z:122/177 - GMR83E12 UAS lam_GFP_GFPrabbit488_elavrat5	28037	17504	0	75
																3	GMR83E12 UAS lam_GFP_GFPrabbit488_elavrat568_DAPI_thoracalic cut lobes_63x_23.03.2020_2.czi:c:2/3 z:149/177 - GMR83E12 UAS lam_GFP_GFPrabbit488_elavrat5	51856	32589	0	253	1689955	15	47678000						5	GMR83E12 UAS lam_GFP_GFPrabbit488_elavrat568_DAPI_thoracalic cut lobes_63x_23.03.2020_2.czi:c:2/3 z:148/177 - GMR83E12 UAS lam_GFP_GFPrabbit488_elavrat5	13540	52822	0	254	715213	31	20178						5	GMR83E12 UAS lam_GFP_GFPrabbit488_elavrat568_DAPI_thoracalic cut lobes_63x_23.03.2020_2.czi:c:2/3 z:121/177 - GMR83E12 UAS lam_GFP_GFPrabbit488_elavrat5	18467	16023	0	49
																4	GMR83E12 UAS lam_GFP_GFPrabbit488_elavrat568_DAPI_thoracalic cut lobes_63x_23.03.2020_2.czi:c:2/3 z:150/177 - GMR83E12 UAS lam_GFP_GFPrabbit488_elavrat5	61107	35619	0	255	2176582	19	61407000						6	GMR83E12 UAS lam_GFP_GFPrabbit488_elavrat568_DAPI_thoracalic cut lobes_63x_23.03.2020_2.czi:c:2/3 z:149/177 - GMR83E12 UAS lam_GFP_GFPrabbit488_elavrat5	8790	33169	0	171	291572	17	8226						6	GMR83E12 UAS lam_GFP_GFPrabbit488_elavrat568_DAPI_thoracalic cut lobes_63x_23.03.2020_2.czi:c:2/3 z:120/177 - GMR83E12 UAS lam_GFP_GFPrabbit488_elavrat5	16021	10538	0	43
																5	GMR83E12 UAS lam_GFP_GFPrabbit488_elavrat568_DAPI_thoracalic cut lobes_63x_23.03.2020_2.czi:c:2/3 z:151/177 - GMR83E12 UAS lam_GFP_GFPrabbit488_elavrat5	53983	33880	0	173	1828971	29	51600000
																6	GMR83E12 UAS lam_GFP_GFPrabbit488_elavrat568_DAPI_thoracalic cut lobes_63x_23.03.2020_2.czi:c:2/3 z:152/177 - GMR83E12 UAS lam_GFP_GFPrabbit488_elavrat5	45724	17376	0	104	794504	15	22415000																				1	GMR83E12 UAS lam_GFP_GFPrabbit488_elavrat568_DAPI_thoracalic cut lobes_63x_23.03.2020_2.czi:c:2/3 z:152/177 - GMR83E12 UAS lam_GFP_GFPrabbit488_elavrat5	70607	9609	0	59
																														1	GMR83E12 UAS lam_GFP_GFPrabbit488_elavrat568_DAPI_thoracalic cut lobes_63x_23.03.2020_2.czi:c:2/3 z:148/177 - GMR83E12 UAS lam_GFP_GFPrabbit488_elavrat5	18325	12650	0	50	231811	12	6540						2	GMR83E12 UAS lam_GFP_GFPrabbit488_elavrat568_DAPI_thoracalic cut lobes_63x_23.03.2020_2.czi:c:2/3 z:153/177 - GMR83E12 UAS lam_GFP_GFPrabbit488_elavrat5	66814	25379	0	175
																1	GMR83E12 UAS lam_GFP_GFPrabbit488_elavrat568_DAPI_thoracalic cut lobes_63x_23.03.2020_2.czi:c:2/3 z:150/177 - GMR83E12 UAS lam_GFP_GFPrabbit488_elavrat5	24280	16527	0	62	401275	15	11321000						2	GMR83E12 UAS lam_GFP_GFPrabbit488_elavrat568_DAPI_thoracalic cut lobes_63x_23.03.2020_2.czi:c:2/3 z:149/177 - GMR83E12 UAS lam_GFP_GFPrabbit488_elavrat5	20806	23095	0	85	480530	21	13557		625643	3753856			3	GMR83E12 UAS lam_GFP_GFPrabbit488_elavrat568_DAPI_thoracalic cut lobes_63x_23.03.2020_2.czi:c:2/3 z:154/177 - GMR83E12 UAS lam_GFP_GFPrabbit488_elavrat5	68941	47297	0	255
																2	GMR83E12 UAS lam_GFP_GFPrabbit488_elavrat568_DAPI_thoracalic cut lobes_63x_23.03.2020_2.czi:c:2/3 z:151/177 - GMR83E12 UAS lam_GFP_GFPrabbit488_elavrat5	24883	35564	0	128	884924	26	24966000		1.05875e+06	6352485			3	GMR83E12 UAS lam_GFP_GFPrabbit488_elavrat568_DAPI_thoracalic cut lobes_63x_23.03.2020_2.czi:c:2/3 z:150/177 - GMR83E12 UAS lam_GFP_GFPrabbit488_elavrat5	32113	27797	0	146	892651	22	25184						4	GMR83E12 UAS lam_GFP_GFPrabbit488_elavrat568_DAPI_thoracalic cut lobes_63x_23.03.2020_2.czi:c:2/3 z:155/177 - GMR83E12 UAS lam_GFP_GFPrabbit488_elavrat5	63943	40836	0	255
																3	GMR83E12 UAS lam_GFP_GFPrabbit488_elavrat568_DAPI_thoracalic cut lobes_63x_23.03.2020_2.czi:c:2/3 z:152/177 - GMR83E12 UAS lam_GFP_GFPrabbit488_elavrat5	38954	43151	0	254	1680917	23	47423000						4	GMR83E12 UAS lam_GFP_GFPrabbit488_elavrat568_DAPI_thoracalic cut lobes_63x_23.03.2020_2.czi:c:2/3 z:151/177 - GMR83E12 UAS lam_GFP_GFPrabbit488_elavrat5	33177	30156	0	236	1000476	22	28226						5	GMR83E12 UAS lam_GFP_GFPrabbit488_elavrat568_DAPI_thoracalic cut lobes_63x_23.03.2020_2.czi:c:2/3 z:156/177 - GMR83E12 UAS lam_GFP_GFPrabbit488_elavrat5	46788	31428	0	179
																4	GMR83E12 UAS lam_GFP_GFPrabbit488_elavrat568_DAPI_thoracalic cut lobes_63x_23.03.2020_2.czi:c:2/3 z:153/177 - GMR83E12 UAS lam_GFP_GFPrabbit488_elavrat5	47461	36276	0	243	1721679	23	48573000						5	GMR83E12 UAS lam_GFP_GFPrabbit488_elavrat568_DAPI_thoracalic cut lobes_63x_23.03.2020_2.czi:c:2/3 z:152/177 - GMR83E12 UAS lam_GFP_GFPrabbit488_elavrat5	34559	22514	0	110	778057	19	21951
																5	GMR83E12 UAS lam_GFP_GFPrabbit488_elavrat568_DAPI_thoracalic cut lobes_63x_23.03.2020_2.czi:c:2/3 z:154/177 - GMR83E12 UAS lam_GFP_GFPrabbit488_elavrat5	49375	24762	0	187	1222646	12	34494000						6	GMR83E12 UAS lam_GFP_GFPrabbit488_elavrat568_DAPI_thoracalic cut lobes_63x_23.03.2020_2.czi:c:2/3 z:153/177 - GMR83E12 UAS lam_GFP_GFPrabbit488_elavrat5	28959	12788	0	76	370331	9	10448						1	GMR83E12 UAS lam_GFP_GFPrabbit488_elavrat568_DAPI_thoracalic cut lobes_63x_23.03.2020_2.czi:c:2/3 z:153/177 - GMR83E12 UAS lam_GFP_GFPrabbit488_elavrat5	17439	18354	1	60
																6	GMR83E12 UAS lam_GFP_GFPrabbit488_elavrat568_DAPI_thoracalic cut lobes_63x_23.03.2020_2.czi:c:2/3 z:155/177 - GMR83E12 UAS lam_GFP_GFPrabbit488_elavrat5	21480	20533	0	88	441044	17	12443000																				2	GMR83E12 UAS lam_GFP_GFPrabbit488_elavrat568_DAPI_thoracalic cut lobes_63x_23.03.2020_2.czi:c:2/3 z:154/177 - GMR83E12 UAS lam_GFP_GFPrabbit488_elavrat5	35268	38264	0	207
																														1	GMR83E12 UAS lam_GFP_GFPrabbit488_elavrat568_DAPI_thoracalic cut lobes_63x_23.03.2020_2.czi:c:2/3 z:134/177 - GMR83E12 UAS lam_GFP_GFPrabbit488_elavrat5	20346	15549	0	87	316348	12	8925						3	GMR83E12 UAS lam_GFP_GFPrabbit488_elavrat568_DAPI_thoracalic cut lobes_63x_23.03.2020_2.czi:c:2/3 z:155/177 - GMR83E12 UAS lam_GFP_GFPrabbit488_elavrat5	54586	49621	0	255
																1	GMR83E12 UAS lam_GFP_GFPrabbit488_elavrat568_DAPI_thoracalic cut lobes_63x_23.03.2020_2.czi:c:2/3 z:133/177 - GMR83E12 UAS lam_GFP_GFPrabbit488_elavrat5	33248	17415	0	96	578997	13	16335						2	GMR83E12 UAS lam_GFP_GFPrabbit488_elavrat568_DAPI_thoracalic cut lobes_63x_23.03.2020_2.czi:c:2/3 z:135/177 - GMR83E12 UAS lam_GFP_GFPrabbit488_elavrat5	20629	27318	0	95	563543	25	15899		634776	3808656			4	GMR83E12 UAS lam_GFP_GFPrabbit488_elavrat568_DAPI_thoracalic cut lobes_63x_23.03.2020_2.czi:c:2/3 z:156/177 - GMR83E12 UAS lam_GFP_GFPrabbit488_elavrat5	58449	39976	0	255
																2	GMR83E12 UAS lam_GFP_GFPrabbit488_elavrat568_DAPI_thoracalic cut lobes_63x_23.03.2020_2.czi:c:2/3 z:134/177 - GMR83E12 UAS lam_GFP_GFPrabbit488_elavrat5	40833	25185	0	128	1028371	18	29013						3	GMR83E12 UAS lam_GFP_GFPrabbit488_elavrat568_DAPI_thoracalic cut lobes_63x_23.03.2020_2.czi:c:2/3 z:136/177 - GMR83E12 UAS lam_GFP_GFPrabbit488_elavrat5	28746	30485	0	172	876311	24	24723						5	GMR83E12 UAS lam_GFP_GFPrabbit488_elavrat568_DAPI_thoracalic cut lobes_63x_23.03.2020_2.czi:c:2/3 z:157/177 - GMR83E12 UAS lam_GFP_GFPrabbit488_elavrat5	50368	14445	0	159
																3	GMR83E12 UAS lam_GFP_GFPrabbit488_elavrat568_DAPI_thoracalic cut lobes_63x_23.03.2020_2.czi:c:2/3 z:135/177 - GMR83E12 UAS lam_GFP_GFPrabbit488_elavrat5	39805	34682	0	148	1380519	25	38948		1.20874e+06	8461154			4	GMR83E12 UAS lam_GFP_GFPrabbit488_elavrat568_DAPI_thoracalic cut lobes_63x_23.03.2020_2.czi:c:2/3 z:137/177 - GMR83E12 UAS lam_GFP_GFPrabbit488_elavrat5	27505	39616	0	243	1089656	28	30742000
																4	GMR83E12 UAS lam_GFP_GFPrabbit488_elavrat568_DAPI_thoracalic cut lobes_63x_23.03.2020_2.czi:c:2/3 z:136/177 - GMR83E12 UAS lam_GFP_GFPrabbit488_elavrat5	42605	42202	0	236	1798027	29	50727						5	GMR83E12 UAS lam_GFP_GFPrabbit488_elavrat568_DAPI_thoracalic cut lobes_63x_23.03.2020_2.czi:c:2/3 z:138/177 - GMR83E12 UAS lam_GFP_GFPrabbit488_elavrat5	22366	30998	0	124	693308	25	19560000
																5	GMR83E12 UAS lam_GFP_GFPrabbit488_elavrat568_DAPI_thoracalic cut lobes_63x_23.03.2020_2.czi:c:2/3 z:137/177 - GMR83E12 UAS lam_GFP_GFPrabbit488_elavrat5	40018	46627	0	255	1865905	30	52642						6	GMR83E12 UAS lam_GFP_GFPrabbit488_elavrat568_DAPI_thoracalic cut lobes_63x_23.03.2020_2.czi:c:2/3 z:139/177 - GMR83E12 UAS lam_GFP_GFPrabbit488_elavrat5	14603	18454	0	59	269490	16	7603000						1	GMR83E12 UAS lam_GFP_GFPrabbit488_elavrat568_DAPI_thoracalic cut lobes_63x_23.03.2020_2.czi:c:2/3 z:159/177 - GMR83E12 UAS lam_GFP_GFPrabbit488_elavrat5	26194	31295	0	241
																6	GMR83E12 UAS lam_GFP_GFPrabbit488_elavrat568_DAPI_thoracalic cut lobes_63x_23.03.2020_2.czi:c:2/3 z:138/177 - GMR83E12 UAS lam_GFP_GFPrabbit488_elavrat5	25308	45472	0	255	1150799	34	32467																				2	GMR83E12 UAS lam_GFP_GFPrabbit488_elavrat568_DAPI_thoracalic cut lobes_63x_23.03.2020_2.czi:c:2/3 z:158/177 - GMR83E12 UAS lam_GFP_GFPrabbit488_elavrat5	57563	35771	0	255
																7	GMR83E12 UAS lam_GFP_GFPrabbit488_elavrat568_DAPI_thoracalic cut lobes_63x_23.03.2020_2.czi:c:2/3 z:139/177 - GMR83E12 UAS lam_GFP_GFPrabbit488_elavrat5	29171	22575	0	78	658536	20	18579						1	GMR83E12 UAS lam_GFP_GFPrabbit488_elavrat568_DAPI_thoracalic cut lobes_63x_23.03.2020_2.czi:c:2/3 z:139/177 - GMR83E12 UAS lam_GFP_GFPrabbit488_elavrat5	14036	18753	0	61	263216	16	7426						3	GMR83E12 UAS lam_GFP_GFPrabbit488_elavrat568_DAPI_thoracalic cut lobes_63x_23.03.2020_2.czi:c:2/3 z:157/177 - GMR83E12 UAS lam_GFP_GFPrabbit488_elavrat5	70040	28880	0	255
																														2	GMR83E12 UAS lam_GFP_GFPrabbit488_elavrat568_DAPI_thoracalic cut lobes_63x_23.03.2020_2.czi:c:2/3 z:140/177 - GMR83E12 UAS lam_GFP_GFPrabbit488_elavrat5	14426	31256	0	129	450898	29	12721		474412	2372062			4	GMR83E12 UAS lam_GFP_GFPrabbit488_elavrat568_DAPI_thoracalic cut lobes_63x_23.03.2020_2.czi:c:2/3 z:156/177 - GMR83E12 UAS lam_GFP_GFPrabbit488_elavrat5	58378	15576	0	117
																1	GMR83E12 UAS lam_GFP_GFPrabbit488_elavrat568_DAPI_thoracalic cut lobes_63x_23.03.2020_2.czi:c:2/3 z:138/177 - GMR83E12 UAS lam_GFP_GFPrabbit488_elavrat5	32326	15246	0	66	492830	12	13904						3	GMR83E12 UAS lam_GFP_GFPrabbit488_elavrat568_DAPI_thoracalic cut lobes_63x_23.03.2020_2.czi:c:2/3 z:141/177 - GMR83E12 UAS lam_GFP_GFPrabbit488_elavrat5	18644	36205	0	235	675018	30	19044						5	GMR83E12 UAS lam_GFP_GFPrabbit488_elavrat568_DAPI_thoracalic cut lobes_63x_23.03.2020_2.czi:c:2/3 z:155/177 - GMR83E12 UAS lam_GFP_GFPrabbit488_elavrat5	36012	8384	0	59
																2	GMR83E12 UAS lam_GFP_GFPrabbit488_elavrat568_DAPI_thoracalic cut lobes_63x_23.03.2020_2.czi:c:2/3 z:139/177 - GMR83E12 UAS lam_GFP_GFPrabbit488_elavrat5	34630	26447	0	121	915868	17	25839						4	GMR83E12 UAS lam_GFP_GFPrabbit488_elavrat568_DAPI_thoracalic cut lobes_63x_23.03.2020_2.czi:c:2/3 z:142/177 - GMR83E12 UAS lam_GFP_GFPrabbit488_elavrat5	23287	26889	0	160	626174	21	17666
																3	GMR83E12 UAS lam_GFP_GFPrabbit488_elavrat568_DAPI_thoracalic cut lobes_63x_23.03.2020_2.czi:c:2/3 z:140/177 - GMR83E12 UAS lam_GFP_GFPrabbit488_elavrat5	41861	33473	0	252	1401219	17	39532		932262	5593569			5	GMR83E12 UAS lam_GFP_GFPrabbit488_elavrat568_DAPI_thoracalic cut lobes_63x_23.03.2020_2.czi:c:2/3 z:143/177 - GMR83E12 UAS lam_GFP_GFPrabbit488_elavrat5	18077	19735	0	73	356756	18	10065						1	GMR83E12 UAS lam_GFP_GFPrabbit488_elavrat568_DAPI_thoracalic cut lobes_63x_23.03.2020_2.czi:c:2/3 z:159/177 - GMR83E12 UAS lam_GFP_GFPrabbit488_elavrat5	20062	27977	0	132
																4	GMR83E12 UAS lam_GFP_GFPrabbit488_elavrat568_DAPI_thoracalic cut lobes_63x_23.03.2020_2.czi:c:2/3 z:141/177 - GMR83E12 UAS lam_GFP_GFPrabbit488_elavrat5	39273	36083	0	255	1417098	20	39980																				2	GMR83E12 UAS lam_GFP_GFPrabbit488_elavrat568_DAPI_thoracalic cut lobes_63x_23.03.2020_2.czi:c:2/3 z:158/177 - GMR83E12 UAS lam_GFP_GFPrabbit488_elavrat5	62313	38565	0	236
																5	GMR83E12 UAS lam_GFP_GFPrabbit488_elavrat568_DAPI_thoracalic cut lobes_63x_23.03.2020_2.czi:c:2/3 z:142/177 - GMR83E12 UAS lam_GFP_GFPrabbit488_elavrat5	26017	33740	0	155	877800	25	24765000																				3	GMR83E12 UAS lam_GFP_GFPrabbit488_elavrat568_DAPI_thoracalic cut lobes_63x_23.03.2020_2.czi:c:2/3 z:157/177 - GMR83E12 UAS lam_GFP_GFPrabbit488_elavrat5	72556	40035	0	255
																6	GMR83E12 UAS lam_GFP_GFPrabbit488_elavrat568_DAPI_thoracalic cut lobes_63x_23.03.2020_2.czi:c:2/3 z:143/177 - GMR83E12 UAS lam_GFP_GFPrabbit488_elavrat5	20948	23332	0	84	488754	21	13789000						1	GMR83E12 UAS lam_GFP_GFPrabbit488_elavrat568_DAPI_thoracalic cut lobes_63x_23.03.2020_2.czi:c:2/3 z:148/177 - GMR83E12 UAS lam_GFP_GFPrabbit488_elavrat5	15490	15146	0	54	234612	13	6619						4	GMR83E12 UAS lam_GFP_GFPrabbit488_elavrat568_DAPI_thoracalic cut lobes_63x_23.03.2020_2.czi:c:2/3 z:156/177 - GMR83E12 UAS lam_GFP_GFPrabbit488_elavrat5	91378	14977	0	180
																														2	GMR83E12 UAS lam_GFP_GFPrabbit488_elavrat568_DAPI_thoracalic cut lobes_63x_23.03.2020_2.czi:c:2/3 z:149/177 - GMR83E12 UAS lam_GFP_GFPrabbit488_elavrat5	18857	29389	0	96	554185	27	15635		523513	3141080			5	GMR83E12 UAS lam_GFP_GFPrabbit488_elavrat568_DAPI_thoracalic cut lobes_63x_23.03.2020_2.czi:c:2/3 z:155/177 - GMR83E12 UAS lam_GFP_GFPrabbit488_elavrat5	82942	8991	0	85
																1	GMR83E12 UAS lam_GFP_GFPrabbit488_elavrat568_DAPI_thoracalic cut lobes_63x_23.03.2020_2.czi:c:2/3 z:149/177 - GMR83E12 UAS lam_GFP_GFPrabbit488_elavrat5	22614	18348	0	76	414921	16	11706000						3	GMR83E12 UAS lam_GFP_GFPrabbit488_elavrat568_DAPI_thoracalic cut lobes_63x_23.03.2020_2.czi:c:2/3 z:150/177 - GMR83E12 UAS lam_GFP_GFPrabbit488_elavrat5	19601	38892	0	118	762319	39	21507
																2	GMR83E12 UAS lam_GFP_GFPrabbit488_elavrat568_DAPI_thoracalic cut lobes_63x_23.03.2020_2.czi:c:2/3 z:150/177 - GMR83E12 UAS lam_GFP_GFPrabbit488_elavrat5	29030	27706	0	121	804287	18	22691000						4	GMR83E12 UAS lam_GFP_GFPrabbit488_elavrat568_DAPI_thoracalic cut lobes_63x_23.03.2020_2.czi:c:2/3 z:151/177 - GMR83E12 UAS lam_GFP_GFPrabbit488_elavrat5	19814	43826	0	252	868371	34	24499						1	GMR83E12 UAS lam_GFP_GFPrabbit488_elavrat568_DAPI_thoracalic cut lobes_63x_23.03.2020_2.czi:c:2/3 z:140/177 - GMR83E12 UAS lam_GFP_GFPrabbit488_elavrat5	40549	9774	0	55
																3	GMR83E12 UAS lam_GFP_GFPrabbit488_elavrat568_DAPI_thoracalic cut lobes_63x_23.03.2020_2.czi:c:2/3 z:151/177 - GMR83E12 UAS lam_GFP_GFPrabbit488_elavrat5	37111	35250	0	252	1308175	18	36907000		1028684	6172104			5	GMR83E12 UAS lam_GFP_GFPrabbit488_elavrat568_DAPI_thoracalic cut lobes_63x_23.03.2020_2.czi:c:2/3 z:152/177 - GMR83E12 UAS lam_GFP_GFPrabbit488_elavrat5	18857	29774	0	195	561452	18	15840						2	GMR83E12 UAS lam_GFP_GFPrabbit488_elavrat568_DAPI_thoracalic cut lobes_63x_23.03.2020_2.czi:c:2/3 z:141/177 - GMR83E12 UAS lam_GFP_GFPrabbit488_elavrat5	53735	16534	0	78
																4	GMR83E12 UAS lam_GFP_GFPrabbit488_elavrat568_DAPI_thoracalic cut lobes_63x_23.03.2020_2.czi:c:2/3 z:152/177 - GMR83E12 UAS lam_GFP_GFPrabbit488_elavrat5	36119	44457	0	255	1605737	27	45302000						6	GMR83E12 UAS lam_GFP_GFPrabbit488_elavrat568_DAPI_thoracalic cut lobes_63x_23.03.2020_2.czi:c:2/3 z:153/177 - GMR83E12 UAS lam_GFP_GFPrabbit488_elavrat5	15454	10362	0	45	160141	9	4518						3	GMR83E12 UAS lam_GFP_GFPrabbit488_elavrat568_DAPI_thoracalic cut lobes_63x_23.03.2020_2.czi:c:2/3 z:142/177 - GMR83E12 UAS lam_GFP_GFPrabbit488_elavrat5	45441	29040	0	162
																5	GMR83E12 UAS lam_GFP_GFPrabbit488_elavrat568_DAPI_thoracalic cut lobes_63x_23.03.2020_2.czi:c:2/3 z:153/177 - GMR83E12 UAS lam_GFP_GFPrabbit488_elavrat5	38033	34872	0	241	1326288	23	37418000																				4	GMR83E12 UAS lam_GFP_GFPrabbit488_elavrat568_DAPI_thoracalic cut lobes_63x_23.03.2020_2.czi:c:2/3 z:143/177 - GMR83E12 UAS lam_GFP_GFPrabbit488_elavrat5	52920	31498	0	255
																6	GMR83E12 UAS lam_GFP_GFPrabbit488_elavrat568_DAPI_thoracalic cut lobes_63x_23.03.2020_2.czi:c:2/3 z:154/177 - GMR83E12 UAS lam_GFP_GFPrabbit488_elavrat5	29100	24491	0	145	712696	19	20107000																				5	GMR83E12 UAS lam_GFP_GFPrabbit488_elavrat568_DAPI_thoracalic cut lobes_63x_23.03.2020_2.czi:c:2/3 z:144/177 - GMR83E12 UAS lam_GFP_GFPrabbit488_elavrat5	50474	34562	0	255
																														1	GMR83E12 UAS lam_GFP_GFPrabbit488_elavrat568_DAPI_thoracalic cut lobes_63x_23.03.2020_2.czi:c:2/3 z:148/177 - GMR83E12 UAS lam_GFP_GFPrabbit488_elavrat5	18290	11407	0	54	208630	8	5886						6	GMR83E12 UAS lam_GFP_GFPrabbit488_elavrat568_DAPI_thoracalic cut lobes_63x_23.03.2020_2.czi:c:2/3 z:145/177 - GMR83E12 UAS lam_GFP_GFPrabbit488_elavrat5	34665	32091	0	214
																1	GMR83E12 UAS lam_GFP_GFPrabbit488_elavrat568_DAPI_thoracalic cut lobes_63x_23.03.2020_2.czi:c:2/3 z:148/177 - GMR83E12 UAS lam_GFP_GFPrabbit488_elavrat5	33177	8201	0	42	272077	5	7676000						2	GMR83E12 UAS lam_GFP_GFPrabbit488_elavrat568_DAPI_thoracalic cut lobes_63x_23.03.2020_2.czi:c:2/3 z:149/177 - GMR83E12 UAS lam_GFP_GFPrabbit488_elavrat5	24528	20793	0	174	510021	11	14389		404975	2024877		2
																2	GMR83E12 UAS lam_GFP_GFPrabbit488_elavrat568_DAPI_thoracalic cut lobes_63x_23.03.2020_2.czi:c:2/3 z:149/177 - GMR83E12 UAS lam_GFP_GFPrabbit488_elavrat5	39486	14664	0	98	579032	8	16336000						3	GMR83E12 UAS lam_GFP_GFPrabbit488_elavrat568_DAPI_thoracalic cut lobes_63x_23.03.2020_2.czi:c:2/3 z:150/177 - GMR83E12 UAS lam_GFP_GFPrabbit488_elavrat5	27186	20276	0	147	551243	16	15552000						1	GMR83E12 UAS lam_GFP_GFPrabbit488_elavrat568_DAPI_thoracalic cut lobes_63x_23.03.2020_2.czi:c:2/3 z:111/177 - GMR83E12 UAS lam_GFP_GFPrabbit488_elavrat5	14249	13251	0	45
																3	GMR83E12 UAS lam_GFP_GFPrabbit488_elavrat568_DAPI_thoracalic cut lobes_63x_23.03.2020_2.czi:c:2/3 z:150/177 - GMR83E12 UAS lam_GFP_GFPrabbit488_elavrat5	46008	24012	0	240	1104755	12	31168000		672011	4032065			4	GMR83E12 UAS lam_GFP_GFPrabbit488_elavrat568_DAPI_thoracalic cut lobes_63x_23.03.2020_2.czi:c:2/3 z:151/177 - GMR83E12 UAS lam_GFP_GFPrabbit488_elavrat5	24953	19016	0	98	474505	17	13387000						2	GMR83E12 UAS lam_GFP_GFPrabbit488_elavrat568_DAPI_thoracalic cut lobes_63x_23.03.2020_2.czi:c:2/3 z:112/177 - GMR83E12 UAS lam_GFP_GFPrabbit488_elavrat5	18609	17061	0	86
																4	GMR83E12 UAS lam_GFP_GFPrabbit488_elavrat568_DAPI_thoracalic cut lobes_63x_23.03.2020_2.czi:c:2/3 z:151/177 - GMR83E12 UAS lam_GFP_GFPrabbit488_elavrat5	43704	26868	0	214	1174228	16	33128000						5	GMR83E12 UAS lam_GFP_GFPrabbit488_elavrat568_DAPI_thoracalic cut lobes_63x_23.03.2020_2.czi:c:2/3 z:152/177 - GMR83E12 UAS lam_GFP_GFPrabbit488_elavrat5	21480	13058	0	78	280478	11	7913000						3	GMR83E12 UAS lam_GFP_GFPrabbit488_elavrat568_DAPI_thoracalic cut lobes_63x_23.03.2020_2.czi:c:2/3 z:113/177 - GMR83E12 UAS lam_GFP_GFPrabbit488_elavrat5	19495	20111	0	114
																5	GMR83E12 UAS lam_GFP_GFPrabbit488_elavrat568_DAPI_thoracalic cut lobes_63x_23.03.2020_2.czi:c:2/3 z:152/177 - GMR83E12 UAS lam_GFP_GFPrabbit488_elavrat5	36650	19114	0	110	700538	13	19764000																				4	GMR83E12 UAS lam_GFP_GFPrabbit488_elavrat568_DAPI_thoracalic cut lobes_63x_23.03.2020_2.czi:c:2/3 z:114/177 - GMR83E12 UAS lam_GFP_GFPrabbit488_elavrat5	23323	17828	0	86
																6	GMR83E12 UAS lam_GFP_GFPrabbit488_elavrat568_DAPI_thoracalic cut lobes_63x_23.03.2020_2.czi:c:2/3 z:153/177 - GMR83E12 UAS lam_GFP_GFPrabbit488_elavrat5	24280	8296	0	41	201435	6	5683000																				5	GMR83E12 UAS lam_GFP_GFPrabbit488_elavrat568_DAPI_thoracalic cut lobes_63x_23.03.2020_2.czi:c:2/3 z:115/177 - GMR83E12 UAS lam_GFP_GFPrabbit488_elavrat5	26159	13550	0	57
																														1	GMR83E12 UAS lam_GFP_GFPrabbit488_elavrat568_DAPI_thoracalic cut lobes_63x_23.03.2020_2.czi:c:2/3 z:152/177 - GMR83E12 UAS lam_GFP_GFPrabbit488_elavrat5	12654	20487	0	71	259246	18	7314000						6	GMR83E12 UAS lam_GFP_GFPrabbit488_elavrat568_DAPI_thoracalic cut lobes_63x_23.03.2020_2.czi:c:2/3 z:116/177 - GMR83E12 UAS lam_GFP_GFPrabbit488_elavrat5	25840	11672	0	44
																1	GMR83E12 UAS lam_GFP_GFPrabbit488_elavrat568_DAPI_thoracalic cut lobes_63x_23.03.2020_2.czi:c:2/3 z:146/177 - GMR83E12 UAS lam_GFP_GFPrabbit488_elavrat5	44625	6257	0	44	279202	4	7877						2	GMR83E12 UAS lam_GFP_GFPrabbit488_elavrat568_DAPI_thoracalic cut lobes_63x_23.03.2020_2.czi:c:2/3 z:151/177 - GMR83E12 UAS lam_GFP_GFPrabbit488_elavrat5	32149	22964	0	157	738252	13	20828000		473285	2366426
																2	GMR83E12 UAS lam_GFP_GFPrabbit488_elavrat568_DAPI_thoracalic cut lobes_63x_23.03.2020_2.czi:c:2/3 z:147/177 - GMR83E12 UAS lam_GFP_GFPrabbit488_elavrat5	33070	17710	0	107	585661	11	16523						3	GMR83E12 UAS lam_GFP_GFPrabbit488_elavrat568_DAPI_thoracalic cut lobes_63x_23.03.2020_2.czi:c:2/3 z:150/177 - GMR83E12 UAS lam_GFP_GFPrabbit488_elavrat5	22933	35278	0	234	809036	26	22825000						1	GMR83E12 UAS lam_GFP_GFPrabbit488_elavrat568_DAPI_thoracalic cut lobes_63x_23.03.2020_2.czi:c:2/3 z:135/177 - GMR83E12 UAS lam_GFP_GFPrabbit488_elavrat5	20558	17752	0	53
																3	GMR83E12 UAS lam_GFP_GFPrabbit488_elavrat568_DAPI_thoracalic cut lobes_63x_23.03.2020_2.czi:c:2/3 z:148/177 - GMR83E12 UAS lam_GFP_GFPrabbit488_elavrat5	52317	24392	0	239	1276097	11	36002		901399	4506996			4	GMR83E12 UAS lam_GFP_GFPrabbit488_elavrat568_DAPI_thoracalic cut lobes_63x_23.03.2020_2.czi:c:2/3 z:149/177 - GMR83E12 UAS lam_GFP_GFPrabbit488_elavrat5	18325	22404	0	115	410561	17	11583000						2	GMR83E12 UAS lam_GFP_GFPrabbit488_elavrat568_DAPI_thoracalic cut lobes_63x_23.03.2020_2.czi:c:2/3 z:136/177 - GMR83E12 UAS lam_GFP_GFPrabbit488_elavrat5	25343	24074	0	114
																4	GMR83E12 UAS lam_GFP_GFPrabbit488_elavrat568_DAPI_thoracalic cut lobes_63x_23.03.2020_2.czi:c:2/3 z:149/177 - GMR83E12 UAS lam_GFP_GFPrabbit488_elavrat5	57421	25262	0	210	1450558	16	40924						5	GMR83E12 UAS lam_GFP_GFPrabbit488_elavrat568_DAPI_thoracalic cut lobes_63x_23.03.2020_2.czi:c:2/3 z:148/177 - GMR83E12 UAS lam_GFP_GFPrabbit488_elavrat5	15490	9641	0	39	149331	8	4213000						3	GMR83E12 UAS lam_GFP_GFPrabbit488_elavrat568_DAPI_thoracalic cut lobes_63x_23.03.2020_2.czi:c:2/3 z:137/177 - GMR83E12 UAS lam_GFP_GFPrabbit488_elavrat5	26442	34932	0	251
																5	GMR83E12 UAS lam_GFP_GFPrabbit488_elavrat568_DAPI_thoracalic cut lobes_63x_23.03.2020_2.czi:c:2/3 z:150/177 - GMR83E12 UAS lam_GFP_GFPrabbit488_elavrat5	43598	20998	0	94	915478	18	25828																				4	GMR83E12 UAS lam_GFP_GFPrabbit488_elavrat568_DAPI_thoracalic cut lobes_63x_23.03.2020_2.czi:c:2/3 z:138/177 - GMR83E12 UAS lam_GFP_GFPrabbit488_elavrat5	29987	30708	0	243
																																												5	GMR83E12 UAS lam_GFP_GFPrabbit488_elavrat568_DAPI_thoracalic cut lobes_63x_23.03.2020_2.czi:c:2/3 z:139/177 - GMR83E12 UAS lam_GFP_GFPrabbit488_elavrat5	25733	22628	0	88
														Brain 3			Label	area	mean	min	max	IntDen	Median	IntDenRaw		Mean	Summe				Label	area	mean	min	max	IntDen	Median	IntDenRaw		Mean	Summe
																1	GMR83E12 UAS lam_GFP_GFPrabbit488_elavrat568_DAPI_thoracalic cut lobes_63x_23.03.2020_3.czi:c:2/3 z:132/168 - GMR83E12 UAS lam_GFP_GFPrabbit488_elavrat5	21870	38653	3	105	845332	37	23849						1	GMR83E12 UAS lam_GFP_GFPrabbit488_elavrat568_DAPI_thoracalic cut lobes_63x_23.03.2020_3.czi:c:2/3 z:139/168 - GMR83E12 UAS lam_GFP_GFPrabbit488_elavrat5	11697	13009	0	64	152166	9	4293						1	GMR83E12 UAS lam_GFP_GFPrabbit488_elavrat568_DAPI_thoracalic cut lobes_63x_23.03.2020_2.czi:c:2/3 z:109/177 - GMR83E12 UAS lam_GFP_GFPrabbit488_elavrat5	20594	22707	0	72
																2	GMR83E12 UAS lam_GFP_GFPrabbit488_elavrat568_DAPI_thoracalic cut lobes_63x_23.03.2020_3.czi:c:2/3 z:133/168 - GMR83E12 UAS lam_GFP_GFPrabbit488_elavrat5	28746	54417	1	186	1564267	49	44132						2	GMR83E12 UAS lam_GFP_GFPrabbit488_elavrat568_DAPI_thoracalic cut lobes_63x_23.03.2020_3.czi:c:2/3 z:138/168 - GMR83E12 UAS lam_GFP_GFPrabbit488_elavrat5	15596	40893	0	219	637765	26	17993						2	GMR83E12 UAS lam_GFP_GFPrabbit488_elavrat568_DAPI_thoracalic cut lobes_63x_23.03.2020_2.czi:c:2/3 z:108/177 - GMR83E12 UAS lam_GFP_GFPrabbit488_elavrat5	22827	34907	0	150
																3	GMR83E12 UAS lam_GFP_GFPrabbit488_elavrat568_DAPI_thoracalic cut lobes_63x_23.03.2020_3.czi:c:2/3 z:134/168 - GMR83E12 UAS lam_GFP_GFPrabbit488_elavrat5	35800	66354	0	255	2375465	57	67018						3	GMR83E12 UAS lam_GFP_GFPrabbit488_elavrat568_DAPI_thoracalic cut lobes_63x_23.03.2020_3.czi:c:2/3 z:137/168 - GMR83E12 UAS lam_GFP_GFPrabbit488_elavrat5	21054	57468	0	255	1209957	41	34136		870900	5225399			3	GMR83E12 UAS lam_GFP_GFPrabbit488_elavrat568_DAPI_thoracalic cut lobes_63x_23.03.2020_2.czi:c:2/3 z:107/177 - GMR83E12 UAS lam_GFP_GFPrabbit488_elavrat5	20877	50847	2	255
																4	GMR83E12 UAS lam_GFP_GFPrabbit488_elavrat568_DAPI_thoracalic cut lobes_63x_23.03.2020_3.czi:c:2/3 z:135/168 - GMR83E12 UAS lam_GFP_GFPrabbit488_elavrat5	37714	65876	0	255	2484423	50	70092		1.46667e+06	10266661			4	GMR83E12 UAS lam_GFP_GFPrabbit488_elavrat568_DAPI_thoracalic cut lobes_63x_23.03.2020_3.czi:c:2/3 z:136/168 - GMR83E12 UAS lam_GFP_GFPrabbit488_elavrat5	19920	65101	0	241	1296833	57	36587						4	GMR83E12 UAS lam_GFP_GFPrabbit488_elavrat568_DAPI_thoracalic cut lobes_63x_23.03.2020_2.czi:c:2/3 z:106/177 - GMR83E12 UAS lam_GFP_GFPrabbit488_elavrat5	27186	42952	5	246
																5	GMR83E12 UAS lam_GFP_GFPrabbit488_elavrat568_DAPI_thoracalic cut lobes_63x_23.03.2020_3.czi:c:2/3 z:136/168 - GMR83E12 UAS lam_GFP_GFPrabbit488_elavrat5	34169	54789	0	253	1872108	33	52817						5	GMR83E12 UAS lam_GFP_GFPrabbit488_elavrat568_DAPI_thoracalic cut lobes_63x_23.03.2020_3.czi:c:2/3 z:135/168 - GMR83E12 UAS lam_GFP_GFPrabbit488_elavrat5	19389	59393	0	196	1151543	59	32488						5	GMR83E12 UAS lam_GFP_GFPrabbit488_elavrat568_DAPI_thoracalic cut lobes_63x_23.03.2020_2.czi:c:2/3 z:105/177 - GMR83E12 UAS lam_GFP_GFPrabbit488_elavrat5	23925	33760	0	144
																6	GMR83E12 UAS lam_GFP_GFPrabbit488_elavrat568_DAPI_thoracalic cut lobes_63x_23.03.2020_3.czi:c:2/3 z:137/168 - GMR83E12 UAS lam_GFP_GFPrabbit488_elavrat5	27222	30406	0	191	827716	19	23352						6	GMR83E12 UAS lam_GFP_GFPrabbit488_elavrat568_DAPI_thoracalic cut lobes_63x_23.03.2020_3.czi:c:2/3 z:134/168 - GMR83E12 UAS lam_GFP_GFPrabbit488_elavrat5	17226	45113	2	123	777135	43	21925						6	GMR83E12 UAS lam_GFP_GFPrabbit488_elavrat568_DAPI_thoracalic cut lobes_63x_23.03.2020_2.czi:c:2/3 z:104/177 - GMR83E12 UAS lam_GFP_GFPrabbit488_elavrat5	13965	29698	1	87
																7	GMR83E12 UAS lam_GFP_GFPrabbit488_elavrat568_DAPI_thoracalic cut lobes_63x_23.03.2020_3.czi:c:2/3 z:138/168 - GMR83E12 UAS lam_GFP_GFPrabbit488_elavrat5	21622	13752	0	69	297350	12	8389
																																													Label	area	mean	min	max
																1	GMR83E12 UAS lam_GFP_GFPrabbit488_elavrat568_DAPI_thoracalic cut lobes_63x_23.03.2020_3.czi:c:2/3 z:130/168 - GMR83E12 UAS lam_GFP_GFPrabbit488_elavrat5	38458	15586	0	88	599413	12	16911						1	GMR83E12 UAS lam_GFP_GFPrabbit488_elavrat568_DAPI_thoracalic cut lobes_63x_23.03.2020_3.czi:c:2/3 z:136/168 - GMR83E12 UAS lam_GFP_GFPrabbit488_elavrat5	21586	13813	0	77	298165	11	8412						1	GMR83E12 UAS lam_GFP_GFPrabbit488_elavrat568_DAPI_thoracalic cut lobes_63x_23.03.2020_3.czi:c:2/3 z:119/168 - GMR83E12 UAS lam_GFP_GFPrabbit488_elavrat5	20594	20878	0	75
																2	GMR83E12 UAS lam_GFP_GFPrabbit488_elavrat568_DAPI_thoracalic cut lobes_63x_23.03.2020_3.czi:c:2/3 z:131/168 - GMR83E12 UAS lam_GFP_GFPrabbit488_elavrat5	38458	26425	0	103	1016249	22	28671						2	GMR83E12 UAS lam_GFP_GFPrabbit488_elavrat568_DAPI_thoracalic cut lobes_63x_23.03.2020_3.czi:c:2/3 z:135/168 - GMR83E12 UAS lam_GFP_GFPrabbit488_elavrat5	21763	31611	0	167	687955	28	19409						2	GMR83E12 UAS lam_GFP_GFPrabbit488_elavrat568_DAPI_thoracalic cut lobes_63x_23.03.2020_3.czi:c:2/3 z:120/168 - GMR83E12 UAS lam_GFP_GFPrabbit488_elavrat5	27080	23500	0	95
																3	GMR83E12 UAS lam_GFP_GFPrabbit488_elavrat568_DAPI_thoracalic cut lobes_63x_23.03.2020_3.czi:c:2/3 z:132/168 - GMR83E12 UAS lam_GFP_GFPrabbit488_elavrat5	38458	44594	0	202	1715015	39	48385						3	GMR83E12 UAS lam_GFP_GFPrabbit488_elavrat568_DAPI_thoracalic cut lobes_63x_23.03.2020_3.czi:c:2/3 z:134/168 - GMR83E12 UAS lam_GFP_GFPrabbit488_elavrat5	23677	45247	0	228	1071330	42	30225		719760	5038319			3	GMR83E12 UAS lam_GFP_GFPrabbit488_elavrat568_DAPI_thoracalic cut lobes_63x_23.03.2020_3.czi:c:2/3 z:121/168 - GMR83E12 UAS lam_GFP_GFPrabbit488_elavrat5	31050	30247	0	213
																4	GMR83E12 UAS lam_GFP_GFPrabbit488_elavrat568_DAPI_thoracalic cut lobes_63x_23.03.2020_3.czi:c:2/3 z:133/168 - GMR83E12 UAS lam_GFP_GFPrabbit488_elavrat5	38458	57786	0	255	2222342	47	62698		1.4335e+06	11468004			4	GMR83E12 UAS lam_GFP_GFPrabbit488_elavrat568_DAPI_thoracalic cut lobes_63x_23.03.2020_3.czi:c:2/3 z:133/168 - GMR83E12 UAS lam_GFP_GFPrabbit488_elavrat5	20877	62088	0	255	1296230	47	36570						4	GMR83E12 UAS lam_GFP_GFPrabbit488_elavrat568_DAPI_thoracalic cut lobes_63x_23.03.2020_3.czi:c:2/3 z:122/168 - GMR83E12 UAS lam_GFP_GFPrabbit488_elavrat5	33141	30677	0	237
																5	GMR83E12 UAS lam_GFP_GFPrabbit488_elavrat568_DAPI_thoracalic cut lobes_63x_23.03.2020_3.czi:c:2/3 z:134/168 - GMR83E12 UAS lam_GFP_GFPrabbit488_elavrat5	38458	55876	0	255	2148864	40	60625000						5	GMR83E12 UAS lam_GFP_GFPrabbit488_elavrat568_DAPI_thoracalic cut lobes_63x_23.03.2020_3.czi:c:2/3 z:132/168 - GMR83E12 UAS lam_GFP_GFPrabbit488_elavrat5	17226	56249	0	255	968965	42	27337						5	GMR83E12 UAS lam_GFP_GFPrabbit488_elavrat568_DAPI_thoracalic cut lobes_63x_23.03.2020_3.czi:c:2/3 z:123/168 - GMR83E12 UAS lam_GFP_GFPrabbit488_elavrat5	29278	27655	0	133
																6	GMR83E12 UAS lam_GFP_GFPrabbit488_elavrat568_DAPI_thoracalic cut lobes_63x_23.03.2020_3.czi:c:2/3 z:134/168 - GMR83E12 UAS lam_GFP_GFPrabbit488_elavrat5	37536	57618	0	255	2162758	41	61017000						6	GMR83E12 UAS lam_GFP_GFPrabbit488_elavrat568_DAPI_thoracalic cut lobes_63x_23.03.2020_3.czi:c:2/3 z:131/168 - GMR83E12 UAS lam_GFP_GFPrabbit488_elavrat5	12973	33148	3	87	430021	31	12132000						6	GMR83E12 UAS lam_GFP_GFPrabbit488_elavrat568_DAPI_thoracalic cut lobes_63x_23.03.2020_3.czi:c:2/3 z:124/168 - GMR83E12 UAS lam_GFP_GFPrabbit488_elavrat5	27505	20744	0	75
																7	GMR83E12 UAS lam_GFP_GFPrabbit488_elavrat568_DAPI_thoracalic cut lobes_63x_23.03.2020_3.czi:c:2/3 z:135/168 - GMR83E12 UAS lam_GFP_GFPrabbit488_elavrat5	38919	31301	0	219	1218180	17	34368000						7	GMR83E12 UAS lam_GFP_GFPrabbit488_elavrat568_DAPI_thoracalic cut lobes_63x_23.03.2020_3.czi:c:2/3 z:130/168 - GMR83E12 UAS lam_GFP_GFPrabbit488_elavrat5	13824	20664	0	64	285653	19	8059000						7	GMR83E12 UAS lam_GFP_GFPrabbit488_elavrat568_DAPI_thoracalic cut lobes_63x_23.03.2020_3.czi:c:2/3 z:125/168 - GMR83E12 UAS lam_GFP_GFPrabbit488_elavrat5	15348	19995	0	59
																8	GMR83E12 UAS lam_GFP_GFPrabbit488_elavrat568_DAPI_thoracalic cut lobes_63x_23.03.2020_3.czi:c:2/3 z:136/168 - GMR83E12 UAS lam_GFP_GFPrabbit488_elavrat5	32361	11903	0	65	385183	9	10867000
																														1	GMR83E12 UAS lam_GFP_GFPrabbit488_elavrat568_DAPI_thoracalic cut lobes_63x_23.03.2020_3.czi:c:2/3 z:142/168 - GMR83E12 UAS lam_GFP_GFPrabbit488_elavrat5	14214	29055	0	133	412972	22	11651						1	GMR83E12 UAS lam_GFP_GFPrabbit488_elavrat568_DAPI_thoracalic cut lobes_63x_23.03.2020_3.czi:c:2/3 z:120/168 - GMR83E12 UAS lam_GFP_GFPrabbit488_elavrat5	38706	26582	0	109
																1	GMR83E12 UAS lam_GFP_GFPrabbit488_elavrat568_DAPI_thoracalic cut lobes_63x_23.03.2020_3.czi:c:2/3 z:141/168 - GMR83E12 UAS lam_GFP_GFPrabbit488_elavrat5	21161	33879	0	140	716914	26	20226						2	GMR83E12 UAS lam_GFP_GFPrabbit488_elavrat568_DAPI_thoracalic cut lobes_63x_23.03.2020_3.czi:c:2/3 z:143/168 - GMR83E12 UAS lam_GFP_GFPrabbit488_elavrat5	18325	44594	1	210	817189	37	23055						2	GMR83E12 UAS lam_GFP_GFPrabbit488_elavrat568_DAPI_thoracalic cut lobes_63x_23.03.2020_3.czi:c:2/3 z:121/168 - GMR83E12 UAS lam_GFP_GFPrabbit488_elavrat5	36509	36600	0	162
																2	GMR83E12 UAS lam_GFP_GFPrabbit488_elavrat568_DAPI_thoracalic cut lobes_63x_23.03.2020_3.czi:c:2/3 z:142/168 - GMR83E12 UAS lam_GFP_GFPrabbit488_elavrat5	22295	58485	0	255	1303922	37	36787						3	GMR83E12 UAS lam_GFP_GFPrabbit488_elavrat568_DAPI_thoracalic cut lobes_63x_23.03.2020_3.czi:c:2/3 z:144/168 - GMR83E12 UAS lam_GFP_GFPrabbit488_elavrat5	18183	61776	0	255	1123293	54	31691						3	GMR83E12 UAS lam_GFP_GFPrabbit488_elavrat568_DAPI_thoracalic cut lobes_63x_23.03.2020_3.czi:c:2/3 z:122/168 - GMR83E12 UAS lam_GFP_GFPrabbit488_elavrat5	31334	48070	0	255
																3	GMR83E12 UAS lam_GFP_GFPrabbit488_elavrat568_DAPI_thoracalic cut lobes_63x_23.03.2020_3.czi:c:2/3 z:143/168 - GMR83E12 UAS lam_GFP_GFPrabbit488_elavrat5	25343	66531	0	255	1686127	41	47570						4	GMR83E12 UAS lam_GFP_GFPrabbit488_elavrat568_DAPI_thoracalic cut lobes_63x_23.03.2020_3.czi:c:2/3 z:145/168 - GMR83E12 UAS lam_GFP_GFPrabbit488_elavrat5	16836	59269	0	223	997888	51	28153		691896	4151375			4	GMR83E12 UAS lam_GFP_GFPrabbit488_elavrat568_DAPI_thoracalic cut lobes_63x_23.03.2020_3.czi:c:2/3 z:123/168 - GMR83E12 UAS lam_GFP_GFPrabbit488_elavrat5	25237	49919	1	255
																4	GMR83E12 UAS lam_GFP_GFPrabbit488_elavrat568_DAPI_thoracalic cut lobes_63x_23.03.2020_3.czi:c:2/3 z:144/168 - GMR83E12 UAS lam_GFP_GFPrabbit488_elavrat5	25840	62632	0	241	1618391	41	45659		1.02518e+06	7176266			5	GMR83E12 UAS lam_GFP_GFPrabbit488_elavrat568_DAPI_thoracalic cut lobes_63x_23.03.2020_3.czi:c:2/3 z:146/168 - GMR83E12 UAS lam_GFP_GFPrabbit488_elavrat5	16234	35098	1	101	569781	33	16075000						5	GMR83E12 UAS lam_GFP_GFPrabbit488_elavrat568_DAPI_thoracalic cut lobes_63x_23.03.2020_3.czi:c:2/3 z:124/168 - GMR83E12 UAS lam_GFP_GFPrabbit488_elavrat5	14887	35105	0	191
																5	GMR83E12 UAS lam_GFP_GFPrabbit488_elavrat568_DAPI_thoracalic cut lobes_63x_23.03.2020_3.czi:c:2/3 z:145/168 - GMR83E12 UAS lam_GFP_GFPrabbit488_elavrat5	20416	53576	0	181	1093838	55	30860						6	GMR83E12 UAS lam_GFP_GFPrabbit488_elavrat568_DAPI_thoracalic cut lobes_63x_23.03.2020_3.czi:c:2/3 z:147/168 - GMR83E12 UAS lam_GFP_GFPrabbit488_elavrat5	11874	19391	0	60	230252	18	6496000						6	GMR83E12 UAS lam_GFP_GFPrabbit488_elavrat568_DAPI_thoracalic cut lobes_63x_23.03.2020_3.czi:c:2/3 z:125/168 - GMR83E12 UAS lam_GFP_GFPrabbit488_elavrat5	10953	14450	0	60
																6	GMR83E12 UAS lam_GFP_GFPrabbit488_elavrat568_DAPI_thoracalic cut lobes_63x_23.03.2020_3.czi:c:2/3 z:146/168 - GMR83E12 UAS lam_GFP_GFPrabbit488_elavrat5	14674	39362	1	127	577615	38	16296
																7	GMR83E12 UAS lam_GFP_GFPrabbit488_elavrat568_DAPI_thoracalic cut lobes_63x_23.03.2020_3.czi:c:2/3 z:147/168 - GMR83E12 UAS lam_GFP_GFPrabbit488_elavrat5	9747	18411	0	62	179459	16	5063																				1	GMR83E12 UAS lam_GFP_GFPrabbit488_elavrat568_DAPI_thoracalic cut lobes_63x_23.03.2020_3.czi:c:2/3 z:121/168 - GMR83E12 UAS lam_GFP_GFPrabbit488_elavrat5	8188	31039	0	107
																																												2	GMR83E12 UAS lam_GFP_GFPrabbit488_elavrat568_DAPI_thoracalic cut lobes_63x_23.03.2020_3.czi:c:2/3 z:122/168 - GMR83E12 UAS lam_GFP_GFPrabbit488_elavrat5	13327	33513	0	142
																1	GMR83E12 UAS lam_GFP_GFPrabbit488_elavrat568_DAPI_thoracalic cut lobes_63x_23.03.2020_3.czi:c:2/3 z:129/168 - GMR83E12 UAS lam_GFP_GFPrabbit488_elavrat5	16482	20606	3	65	339636	19	9582						1	GMR83E12 UAS lam_GFP_GFPrabbit488_elavrat568_DAPI_thoracalic cut lobes_63x_23.03.2020_3.czi:c:2/3 z:129/168 - GMR83E12 UAS lam_GFP_GFPrabbit488_elavrat5	11555	11699	0	33	135188	11	3814						3	GMR83E12 UAS lam_GFP_GFPrabbit488_elavrat568_DAPI_thoracalic cut lobes_63x_23.03.2020_3.czi:c:2/3 z:123/168 - GMR83E12 UAS lam_GFP_GFPrabbit488_elavrat5	8790	50730	4	114
																2	GMR83E12 UAS lam_GFP_GFPrabbit488_elavrat568_DAPI_thoracalic cut lobes_63x_23.03.2020_3.czi:c:2/3 z:130/168 - GMR83E12 UAS lam_GFP_GFPrabbit488_elavrat5	19956	33929	2	154	677074	27	19102						2	GMR83E12 UAS lam_GFP_GFPrabbit488_elavrat568_DAPI_thoracalic cut lobes_63x_23.03.2020_3.czi:c:2/3 z:130/168 - GMR83E12 UAS lam_GFP_GFPrabbit488_elavrat5	17864	19117	0	77	341514	16	9635						4	GMR83E12 UAS lam_GFP_GFPrabbit488_elavrat568_DAPI_thoracalic cut lobes_63x_23.03.2020_3.czi:c:2/3 z:124/168 - GMR83E12 UAS lam_GFP_GFPrabbit488_elavrat5	17155	84640	1	255
																3	GMR83E12 UAS lam_GFP_GFPrabbit488_elavrat568_DAPI_thoracalic cut lobes_63x_23.03.2020_3.czi:c:2/3 z:131/168 - GMR83E12 UAS lam_GFP_GFPrabbit488_elavrat5	23961	55942	0	198	1340430	42	37817						3	GMR83E12 UAS lam_GFP_GFPrabbit488_elavrat568_DAPI_thoracalic cut lobes_63x_23.03.2020_3.czi:c:2/3 z:131/168 - GMR83E12 UAS lam_GFP_GFPrabbit488_elavrat5	14497	47269	0	195	685262	40	19333		608523	4259660			5	GMR83E12 UAS lam_GFP_GFPrabbit488_elavrat568_DAPI_thoracalic cut lobes_63x_23.03.2020_3.czi:c:2/3 z:125/168 - GMR83E12 UAS lam_GFP_GFPrabbit488_elavrat5	21870	73366	3	255
																4	GMR83E12 UAS lam_GFP_GFPrabbit488_elavrat568_DAPI_thoracalic cut lobes_63x_23.03.2020_3.czi:c:2/3 z:132/168 - GMR83E12 UAS lam_GFP_GFPrabbit488_elavrat5	26619	79899	1	255	2126852	63	60004		1.18292e+06	9463366			4	GMR83E12 UAS lam_GFP_GFPrabbit488_elavrat568_DAPI_thoracalic cut lobes_63x_23.03.2020_3.czi:c:2/3 z:132/168 - GMR83E12 UAS lam_GFP_GFPrabbit488_elavrat5	17616	63107	0	255	1111703	56	31364						6	GMR83E12 UAS lam_GFP_GFPrabbit488_elavrat568_DAPI_thoracalic cut lobes_63x_23.03.2020_3.czi:c:2/3 z:126/168 - GMR83E12 UAS lam_GFP_GFPrabbit488_elavrat5	19814	56025	1	196
																5	GMR83E12 UAS lam_GFP_GFPrabbit488_elavrat568_DAPI_thoracalic cut lobes_63x_23.03.2020_3.czi:c:2/3 z:133/168 - GMR83E12 UAS lam_GFP_GFPrabbit488_elavrat5	28533	77799	0	255	2219861	67	62628000						5	GMR83E12 UAS lam_GFP_GFPrabbit488_elavrat568_DAPI_thoracalic cut lobes_63x_23.03.2020_3.czi:c:2/3 z:133/168 - GMR83E12 UAS lam_GFP_GFPrabbit488_elavrat5	15525	67824	1	220	1052970	63	29707						7	GMR83E12 UAS lam_GFP_GFPrabbit488_elavrat568_DAPI_thoracalic cut lobes_63x_23.03.2020_3.czi:c:2/3 z:127/168 - GMR83E12 UAS lam_GFP_GFPrabbit488_elavrat5	15100	51371	9	120
																6	GMR83E12 UAS lam_GFP_GFPrabbit488_elavrat568_DAPI_thoracalic cut lobes_63x_23.03.2020_3.czi:c:2/3 z:134/168 - GMR83E12 UAS lam_GFP_GFPrabbit488_elavrat5	23181	65884	0	234	1527262	62	43088000						6	GMR83E12 UAS lam_GFP_GFPrabbit488_elavrat568_DAPI_thoracalic cut lobes_63x_23.03.2020_3.czi:c:2/3 z:134/168 - GMR83E12 UAS lam_GFP_GFPrabbit488_elavrat5	17085	39301	0	156	671438	35	18943
																7	GMR83E12 UAS lam_GFP_GFPrabbit488_elavrat568_DAPI_thoracalic cut lobes_63x_23.03.2020_3.czi:c:2/3 z:135/168 - GMR83E12 UAS lam_GFP_GFPrabbit488_elavrat5	19637	46330	0	154	909771	39	25667000						7	GMR83E12 UAS lam_GFP_GFPrabbit488_elavrat568_DAPI_thoracalic cut lobes_63x_23.03.2020_3.czi:c:2/3 z:135/168 - GMR83E12 UAS lam_GFP_GFPrabbit488_elavrat5	16907	15472	0	65	261585	14	7380						1	GMR83E12 UAS lam_GFP_GFPrabbit488_elavrat568_DAPI_thoracalic cut lobes_63x_23.03.2020_3.czi:c:2/3 z:134/168 - GMR83E12 UAS lam_GFP_GFPrabbit488_elavrat5	9960	69826	13	176
																8	GMR83E12 UAS lam_GFP_GFPrabbit488_elavrat568_DAPI_thoracalic cut lobes_63x_23.03.2020_3.czi:c:2/3 z:136/168 - GMR83E12 UAS lam_GFP_GFPrabbit488_elavrat5	11413	28255	0	110	322480	22	9098000																				2	GMR83E12 UAS lam_GFP_GFPrabbit488_elavrat568_DAPI_thoracalic cut lobes_63x_23.03.2020_3.czi:c:2/3 z:135/168 - GMR83E12 UAS lam_GFP_GFPrabbit488_elavrat5	12654	82994	20	204
																																												3	GMR83E12 UAS lam_GFP_GFPrabbit488_elavrat568_DAPI_thoracalic cut lobes_63x_23.03.2020_3.czi:c:2/3 z:136/168 - GMR83E12 UAS lam_GFP_GFPrabbit488_elavrat5	21019	90622	2	255
																1	GMR83E12 UAS lam_GFP_GFPrabbit488_elavrat568_DAPI_thoracalic cut lobes_63x_23.03.2020_3.czi:c:2/3 z:133/168 - GMR83E12 UAS lam_GFP_GFPrabbit488_elavrat5	13895	40872	1	153	567903	33	16022						1	GMR83E12 UAS lam_GFP_GFPrabbit488_elavrat568_DAPI_thoracalic cut lobes_63x_23.03.2020_3.czi:c:2/3 z:132/168 - GMR83E12 UAS lam_GFP_GFPrabbit488_elavrat5	20665	64990	3	255	1342982	54	37889						4	GMR83E12 UAS lam_GFP_GFPrabbit488_elavrat568_DAPI_thoracalic cut lobes_63x_23.03.2020_3.czi:c:2/3 z:137/168 - GMR83E12 UAS lam_GFP_GFPrabbit488_elavrat5	22649	91382	5	255
																2	GMR83E12 UAS lam_GFP_GFPrabbit488_elavrat568_DAPI_thoracalic cut lobes_63x_23.03.2020_3.czi:c:2/3 z:134/168 - GMR83E12 UAS lam_GFP_GFPrabbit488_elavrat5	22649	50114	1	176	1135061	43	32023000						2	GMR83E12 UAS lam_GFP_GFPrabbit488_elavrat568_DAPI_thoracalic cut lobes_63x_23.03.2020_3.czi:c:2/3 z:133/168 - GMR83E12 UAS lam_GFP_GFPrabbit488_elavrat5	28569	56627	0	255	1617753	46	45641		1.08824e+06	5441188		3	5	GMR83E12 UAS lam_GFP_GFPrabbit488_elavrat568_DAPI_thoracalic cut lobes_63x_23.03.2020_3.czi:c:2/3 z:138/168 - GMR83E12 UAS lam_GFP_GFPrabbit488_elavrat5	20594	72484	4	255
																3	GMR83E12 UAS lam_GFP_GFPrabbit488_elavrat568_DAPI_thoracalic cut lobes_63x_23.03.2020_3.czi:c:2/3 z:135/168 - GMR83E12 UAS lam_GFP_GFPrabbit488_elavrat5	33637	48993	0	204	1647988	42	46494000		1.45311e+06	10171738			3	GMR83E12 UAS lam_GFP_GFPrabbit488_elavrat568_DAPI_thoracalic cut lobes_63x_23.03.2020_3.czi:c:2/3 z:134/168 - GMR83E12 UAS lam_GFP_GFPrabbit488_elavrat5	23465	49246	1	238	1155548	48	32601						6	GMR83E12 UAS lam_GFP_GFPrabbit488_elavrat568_DAPI_thoracalic cut lobes_63x_23.03.2020_3.czi:c:2/3 z:139/168 - GMR83E12 UAS lam_GFP_GFPrabbit488_elavrat5	13044	31851	2	82
																4	GMR83E12 UAS lam_GFP_GFPrabbit488_elavrat568_DAPI_thoracalic cut lobes_63x_23.03.2020_3.czi:c:2/3 z:136/168 - GMR83E12 UAS lam_GFP_GFPrabbit488_elavrat5	34594	65818	0	255	2276927	46	64238000						4	GMR83E12 UAS lam_GFP_GFPrabbit488_elavrat568_DAPI_thoracalic cut lobes_63x_23.03.2020_3.czi:c:2/3 z:135/168 - GMR83E12 UAS lam_GFP_GFPrabbit488_elavrat5	21409	34546	0	104	739599	33	20866
																5	GMR83E12 UAS lam_GFP_GFPrabbit488_elavrat568_DAPI_thoracalic cut lobes_63x_23.03.2020_3.czi:c:2/3 z:137/168 - GMR83E12 UAS lam_GFP_GFPrabbit488_elavrat5	32291	73783	1	255	2382483	50	67216000						5	GMR83E12 UAS lam_GFP_GFPrabbit488_elavrat568_DAPI_thoracalic cut lobes_63x_23.03.2020_3.czi:c:2/3 z:136/168 - GMR83E12 UAS lam_GFP_GFPrabbit488_elavrat5	25414	23031	0	158	585306	14	16513						1	GMR83E12 UAS lam_GFP_GFPrabbit488_elavrat568_DAPI_thoracalic cut lobes_63x_23.03.2020_3.czi:c:2/3 z:141/168 - GMR83E12 UAS lam_GFP_GFPrabbit488_elavrat5	20948	54382	0	165
																6	GMR83E12 UAS lam_GFP_GFPrabbit488_elavrat568_DAPI_thoracalic cut lobes_63x_23.03.2020_3.czi:c:2/3 z:138/168 - GMR83E12 UAS lam_GFP_GFPrabbit488_elavrat5	26336	61896	0	255	1630088	50	45989000																				2	GMR83E12 UAS lam_GFP_GFPrabbit488_elavrat568_DAPI_thoracalic cut lobes_63x_23.03.2020_3.czi:c:2/3 z:142/168 - GMR83E12 UAS lam_GFP_GFPrabbit488_elavrat5	29100	65136	1	250
																7	GMR83E12 UAS lam_GFP_GFPrabbit488_elavrat568_DAPI_thoracalic cut lobes_63x_23.03.2020_3.czi:c:2/3 z:139/168 - GMR83E12 UAS lam_GFP_GFPrabbit488_elavrat5	21586	24612	0	82	531288	22	14989000																				3	GMR83E12 UAS lam_GFP_GFPrabbit488_elavrat568_DAPI_thoracalic cut lobes_63x_23.03.2020_3.czi:c:2/3 z:143/168 - GMR83E12 UAS lam_GFP_GFPrabbit488_elavrat5	32680	73716	0	255
																																												4	GMR83E12 UAS lam_GFP_GFPrabbit488_elavrat568_DAPI_thoracalic cut lobes_63x_23.03.2020_3.czi:c:2/3 z:144/168 - GMR83E12 UAS lam_GFP_GFPrabbit488_elavrat5	27754	84875	0	255
																1	GMR83E12 UAS lam_GFP_GFPrabbit488_elavrat568_DAPI_thoracalic cut lobes_63x_23.03.2020_3.czi:c:2/3 z:145/168 - GMR83E12 UAS lam_GFP_GFPrabbit488_elavrat5	21054	24421	0	123	514168	19	14506						1	GMR83E12 UAS lam_GFP_GFPrabbit488_elavrat568_DAPI_thoracalic cut lobes_63x_23.03.2020_3.czi:c:2/3 z:146/168 - GMR83E12 UAS lam_GFP_GFPrabbit488_elavrat5	20523	17827	0	65	365865	16	10322000						5	GMR83E12 UAS lam_GFP_GFPrabbit488_elavrat568_DAPI_thoracalic cut lobes_63x_23.03.2020_3.czi:c:2/3 z:145/168 - GMR83E12 UAS lam_GFP_GFPrabbit488_elavrat5	24493	70923	0	255
																2	GMR83E12 UAS lam_GFP_GFPrabbit488_elavrat568_DAPI_thoracalic cut lobes_63x_23.03.2020_3.czi:c:2/3 z:146/168 - GMR83E12 UAS lam_GFP_GFPrabbit488_elavrat5	23606	38947	0	255	919412	27	25939						2	GMR83E12 UAS lam_GFP_GFPrabbit488_elavrat568_DAPI_thoracalic cut lobes_63x_23.03.2020_3.czi:c:2/3 z:147/168 - GMR83E12 UAS lam_GFP_GFPrabbit488_elavrat5	27931	24555	0	115	685829	18	19349000						6	GMR83E12 UAS lam_GFP_GFPrabbit488_elavrat568_DAPI_thoracalic cut lobes_63x_23.03.2020_3.czi:c:2/3 z:146/168 - GMR83E12 UAS lam_GFP_GFPrabbit488_elavrat5	19282	39608	0	127
																3	GMR83E12 UAS lam_GFP_GFPrabbit488_elavrat568_DAPI_thoracalic cut lobes_63x_23.03.2020_3.czi:c:2/3 z:147/168 - GMR83E12 UAS lam_GFP_GFPrabbit488_elavrat5	28746	49873	0	255	1433651	33	40447		967624	5805742			3	GMR83E12 UAS lam_GFP_GFPrabbit488_elavrat568_DAPI_thoracalic cut lobes_63x_23.03.2020_3.czi:c:2/3 z:148/168 - GMR83E12 UAS lam_GFP_GFPrabbit488_elavrat5	26478	31529	0	220	834805	21	23552000		512998	3077989
																4	GMR83E12 UAS lam_GFP_GFPrabbit488_elavrat568_DAPI_thoracalic cut lobes_63x_23.03.2020_3.czi:c:2/3 z:148/168 - GMR83E12 UAS lam_GFP_GFPrabbit488_elavrat5	32078	44631	0	213	1431666	35	40391						4	GMR83E12 UAS lam_GFP_GFPrabbit488_elavrat568_DAPI_thoracalic cut lobes_63x_23.03.2020_3.czi:c:2/3 z:149/168 - GMR83E12 UAS lam_GFP_GFPrabbit488_elavrat5	25414	22038	0	143	560069	19	15801000
																5	GMR83E12 UAS lam_GFP_GFPrabbit488_elavrat568_DAPI_thoracalic cut lobes_63x_23.03.2020_3.czi:c:2/3 z:149/168 - GMR83E12 UAS lam_GFP_GFPrabbit488_elavrat5	27576	35540	0	125	980059	35	27650000						5	GMR83E12 UAS lam_GFP_GFPrabbit488_elavrat568_DAPI_thoracalic cut lobes_63x_23.03.2020_3.czi:c:2/3 z:150/168 - GMR83E12 UAS lam_GFP_GFPrabbit488_elavrat5	23996	15578	0	106	373805	14	10546000
																6	GMR83E12 UAS lam_GFP_GFPrabbit488_elavrat568_DAPI_thoracalic cut lobes_63x_23.03.2020_3.czi:c:2/3 z:150/168 - GMR83E12 UAS lam_GFP_GFPrabbit488_elavrat5	19070	27625	0	93	526786	27	14862000						6	GMR83E12 UAS lam_GFP_GFPrabbit488_elavrat568_DAPI_thoracalic cut lobes_63x_23.03.2020_3.czi:c:2/3 z:151/168 - GMR83E12 UAS lam_GFP_GFPrabbit488_elavrat5	22791	11303	0	57	257616	9	7268000						1	GMR83E12 UAS lam_GFP_GFPrabbit488_elavrat568_DAPI_thoracalic cut lobes_63x_23.03.2020_3.czi:c:2/3 z:146/168 - GMR83E12 UAS lam_GFP_GFPrabbit488_elavrat5	45193	19920	0	121
																																												2	GMR83E12 UAS lam_GFP_GFPrabbit488_elavrat568_DAPI_thoracalic cut lobes_63x_23.03.2020_3.czi:c:2/3 z:147/168 - GMR83E12 UAS lam_GFP_GFPrabbit488_elavrat5	59406	34382	0	255
																1	GMR83E12 UAS lam_GFP_GFPrabbit488_elavrat568_DAPI_thoracalic cut lobes_63x_23.03.2020_3.czi:c:2/3 z:147/168 - GMR83E12 UAS lam_GFP_GFPrabbit488_elavrat5	30554	7654	0	45	233867	6	6598						1	GMR83E12 UAS lam_GFP_GFPrabbit488_elavrat568_DAPI_thoracalic cut lobes_63x_23.03.2020_3.czi:c:2/3 z:147/168 - GMR83E12 UAS lam_GFP_GFPrabbit488_elavrat5	30589	13950	0	54	426724	12	12039						3	GMR83E12 UAS lam_GFP_GFPrabbit488_elavrat568_DAPI_thoracalic cut lobes_63x_23.03.2020_3.czi:c:2/3 z:148/168 - GMR83E12 UAS lam_GFP_GFPrabbit488_elavrat5	63730	41437	0	255
																2	GMR83E12 UAS lam_GFP_GFPrabbit488_elavrat568_DAPI_thoracalic cut lobes_63x_23.03.2020_3.czi:c:2/3 z:148/168 - GMR83E12 UAS lam_GFP_GFPrabbit488_elavrat5	36828	13288	0	82	489356	10	13806						2	GMR83E12 UAS lam_GFP_GFPrabbit488_elavrat568_DAPI_thoracalic cut lobes_63x_23.03.2020_3.czi:c:2/3 z:148/168 - GMR83E12 UAS lam_GFP_GFPrabbit488_elavrat5	27931	19659	0	89	549081	17	15491000						4	GMR83E12 UAS lam_GFP_GFPrabbit488_elavrat568_DAPI_thoracalic cut lobes_63x_23.03.2020_3.czi:c:2/3 z:149/168 - GMR83E12 UAS lam_GFP_GFPrabbit488_elavrat5	58804	33441	0	255
																3	GMR83E12 UAS lam_GFP_GFPrabbit488_elavrat568_DAPI_thoracalic cut lobes_63x_23.03.2020_3.czi:c:2/3 z:149/168 - GMR83E12 UAS lam_GFP_GFPrabbit488_elavrat5	35091	23849	0	106	836896	20	23611		673458	4714209			3	GMR83E12 UAS lam_GFP_GFPrabbit488_elavrat568_DAPI_thoracalic cut lobes_63x_23.03.2020_3.czi:c:2/3 z:149/168 - GMR83E12 UAS lam_GFP_GFPrabbit488_elavrat5	30447	21517	0	164	655133	16	18483000		396295	2377768			5	GMR83E12 UAS lam_GFP_GFPrabbit488_elavrat568_DAPI_thoracalic cut lobes_63x_23.03.2020_3.czi:c:2/3 z:150/168 - GMR83E12 UAS lam_GFP_GFPrabbit488_elavrat5	46823	21577	0	94
																4	GMR83E12 UAS lam_GFP_GFPrabbit488_elavrat568_DAPI_thoracalic cut lobes_63x_23.03.2020_3.czi:c:2/3 z:150/168 - GMR83E12 UAS lam_GFP_GFPrabbit488_elavrat5	36792	32063	0	225	1179651	25	33281						4	GMR83E12 UAS lam_GFP_GFPrabbit488_elavrat568_DAPI_thoracalic cut lobes_63x_23.03.2020_3.czi:c:2/3 z:150/168 - GMR83E12 UAS lam_GFP_GFPrabbit488_elavrat5	27045	18155	0	168	490987	12	13852000						6	GMR83E12 UAS lam_GFP_GFPrabbit488_elavrat568_DAPI_thoracalic cut lobes_63x_23.03.2020_3.czi:c:2/3 z:145/168 - GMR83E12 UAS lam_GFP_GFPrabbit488_elavrat5	35587	8444	0	50
																5	GMR83E12 UAS lam_GFP_GFPrabbit488_elavrat568_DAPI_thoracalic cut lobes_63x_23.03.2020_3.czi:c:2/3 z:151/168 - GMR83E12 UAS lam_GFP_GFPrabbit488_elavrat5	31085	36050	0	248	1120635	25	31616000						5	GMR83E12 UAS lam_GFP_GFPrabbit488_elavrat568_DAPI_thoracalic cut lobes_63x_23.03.2020_3.czi:c:2/3 z:151/168 - GMR83E12 UAS lam_GFP_GFPrabbit488_elavrat5	23217	8118	0	38	188462	6	5317000
																6	GMR83E12 UAS lam_GFP_GFPrabbit488_elavrat568_DAPI_thoracalic cut lobes_63x_23.03.2020_3.czi:c:2/3 z:152/168 - GMR83E12 UAS lam_GFP_GFPrabbit488_elavrat5	26336	23478	0	186	618306	17	17444000						6	GMR83E12 UAS lam_GFP_GFPrabbit488_elavrat568_DAPI_thoracalic cut lobes_63x_23.03.2020_3.czi:c:2/3 z:152/168 - GMR83E12 UAS lam_GFP_GFPrabbit488_elavrat5	20629	3266	0	21	67381	2	1901000						1	GMR83E12 UAS lam_GFP_GFPrabbit488_elavrat568_DAPI_thoracalic cut lobes_63x_23.03.2020_3.czi:c:2/3 z:92/168 - GMR83E12 UAS lam_GFP_GFPrabbit488_elavrat56	20381	20873	0	70
																7	GMR83E12 UAS lam_GFP_GFPrabbit488_elavrat568_DAPI_thoracalic cut lobes_63x_23.03.2020_3.czi:c:2/3 z:153/168 - GMR83E12 UAS lam_GFP_GFPrabbit488_elavrat5	18254	12901	0	57	235498	11	6644000																				2	GMR83E12 UAS lam_GFP_GFPrabbit488_elavrat568_DAPI_thoracalic cut lobes_63x_23.03.2020_3.czi:c:2/3 z:91/168 - GMR83E12 UAS lam_GFP_GFPrabbit488_elavrat56	27364	30267	0	126
																																												3	GMR83E12 UAS lam_GFP_GFPrabbit488_elavrat568_DAPI_thoracalic cut lobes_63x_23.03.2020_3.czi:c:2/3 z:90/168 - GMR83E12 UAS lam_GFP_GFPrabbit488_elavrat56	26548	47029	0	222
																1	GMR83E12 UAS lam_GFP_GFPrabbit488_elavrat568_DAPI_thoracalic cut lobes_63x_23.03.2020_3.czi:c:2/3 z:149/168 - GMR83E12 UAS lam_GFP_GFPrabbit488_elavrat5	48950	7660	0	52	374975	5	10579						1	GMR83E12 UAS lam_GFP_GFPrabbit488_elavrat568_DAPI_thoracalic cut lobes_63x_23.03.2020_3.czi:c:2/3 z:148/168 - GMR83E12 UAS lam_GFP_GFPrabbit488_elavrat5	22472	7506	0	31	168684	6	4759						4	GMR83E12 UAS lam_GFP_GFPrabbit488_elavrat568_DAPI_thoracalic cut lobes_63x_23.03.2020_3.czi:c:2/3 z:89/168 - GMR83E12 UAS lam_GFP_GFPrabbit488_elavrat56	25698	52738	0	255
																2	GMR83E12 UAS lam_GFP_GFPrabbit488_elavrat568_DAPI_thoracalic cut lobes_63x_23.03.2020_3.czi:c:2/3 z:150/168 - GMR83E12 UAS lam_GFP_GFPrabbit488_elavrat5	52813	14837	0	112	783587	9	22107						2	GMR83E12 UAS lam_GFP_GFPrabbit488_elavrat568_DAPI_thoracalic cut lobes_63x_23.03.2020_3.czi:c:2/3 z:149/168 - GMR83E12 UAS lam_GFP_GFPrabbit488_elavrat5	28143	13307	0	89	374514	11	10566						5	GMR83E12 UAS lam_GFP_GFPrabbit488_elavrat568_DAPI_thoracalic cut lobes_63x_23.03.2020_3.czi:c:2/3 z:88/168 - GMR83E12 UAS lam_GFP_GFPrabbit488_elavrat56	26371	39442	0	227
																3	GMR83E12 UAS lam_GFP_GFPrabbit488_elavrat568_DAPI_thoracalic cut lobes_63x_23.03.2020_3.czi:c:2/3 z:151/168 - GMR83E12 UAS lam_GFP_GFPrabbit488_elavrat5	53593	20864	0	198	1118154	14	31546		691175	4147051			3	GMR83E12 UAS lam_GFP_GFPrabbit488_elavrat568_DAPI_thoracalic cut lobes_63x_23.03.2020_3.czi:c:2/3 z:150/168 - GMR83E12 UAS lam_GFP_GFPrabbit488_elavrat5	25733	20129	0	136	517996	17	14614000		408553	2451318			6	GMR83E12 UAS lam_GFP_GFPrabbit488_elavrat568_DAPI_thoracalic cut lobes_63x_23.03.2020_3.czi:c:2/3 z:87/168 - GMR83E12 UAS lam_GFP_GFPrabbit488_elavrat56	20381	31089	0	105
																4	GMR83E12 UAS lam_GFP_GFPrabbit488_elavrat568_DAPI_thoracalic cut lobes_63x_23.03.2020_3.czi:c:2/3 z:152/168 - GMR83E12 UAS lam_GFP_GFPrabbit488_elavrat5	44874	23391	0	227	1049638	15	29613000						4	GMR83E12 UAS lam_GFP_GFPrabbit488_elavrat568_DAPI_thoracalic cut lobes_63x_23.03.2020_3.czi:c:2/3 z:150/168 - GMR83E12 UAS lam_GFP_GFPrabbit488_elavrat5	22472	22407	0	136	503534	19	14206000
																5	GMR83E12 UAS lam_GFP_GFPrabbit488_elavrat568_DAPI_thoracalic cut lobes_63x_23.03.2020_3.czi:c:2/3 z:153/168 - GMR83E12 UAS lam_GFP_GFPrabbit488_elavrat5	45476	14595	0	146	663746	10	18726000						5	GMR83E12 UAS lam_GFP_GFPrabbit488_elavrat568_DAPI_thoracalic cut lobes_63x_23.03.2020_3.czi:c:2/3 z:151/168 - GMR83E12 UAS lam_GFP_GFPrabbit488_elavrat5	22720	24339	0	183	552980	18	15601000						1	GMR83E12 UAS lam_GFP_GFPrabbit488_elavrat568_DAPI_thoracalic cut lobes_63x_23.03.2020_3.czi:c:2/3 z:146/168 - GMR83E12 UAS lam_GFP_GFPrabbit488_elavrat5	18042	50373	2	167
																6	GMR83E12 UAS lam_GFP_GFPrabbit488_elavrat568_DAPI_thoracalic cut lobes_63x_23.03.2020_3.czi:c:2/3 z:154/168 - GMR83E12 UAS lam_GFP_GFPrabbit488_elavrat5	21622	7259	0	47	156951	5	4428000						6	GMR83E12 UAS lam_GFP_GFPrabbit488_elavrat568_DAPI_thoracalic cut lobes_63x_23.03.2020_3.czi:c:2/3 z:152/168 - GMR83E12 UAS lam_GFP_GFPrabbit488_elavrat5	18467	18065	0	109	333610	15	9412000						2	GMR83E12 UAS lam_GFP_GFPrabbit488_elavrat568_DAPI_thoracalic cut lobes_63x_23.03.2020_3.czi:c:2/3 z:147/168 - GMR83E12 UAS lam_GFP_GFPrabbit488_elavrat5	26300	58832	0	196
																																												3	GMR83E12 UAS lam_GFP_GFPrabbit488_elavrat568_DAPI_thoracalic cut lobes_63x_23.03.2020_3.czi:c:2/3 z:148/168 - GMR83E12 UAS lam_GFP_GFPrabbit488_elavrat5	29455	75153	0	255
																1	GMR83E12 UAS lam_GFP_GFPrabbit488_elavrat568_DAPI_thoracalic cut lobes_63x_23.03.2020_3.czi:c:2/3 z:107/168 - GMR83E12 UAS lam_GFP_GFPrabbit488_elavrat5	22968	15489	0	65	355763	13	10037						1	GMR83E12 UAS lam_GFP_GFPrabbit488_elavrat568_DAPI_thoracalic cut lobes_63x_23.03.2020_3.czi:c:2/3 z:105/168 - GMR83E12 UAS lam_GFP_GFPrabbit488_elavrat5	16943	18590	0	92	314966	14	8886						4	GMR83E12 UAS lam_GFP_GFPrabbit488_elavrat568_DAPI_thoracalic cut lobes_63x_23.03.2020_3.czi:c:2/3 z:149/168 - GMR83E12 UAS lam_GFP_GFPrabbit488_elavrat5	25024	80390	0	255
																2	GMR83E12 UAS lam_GFP_GFPrabbit488_elavrat568_DAPI_thoracalic cut lobes_63x_23.03.2020_3.czi:c:2/3 z:108/168 - GMR83E12 UAS lam_GFP_GFPrabbit488_elavrat5	20700	21483	0	80	444695	18	12546						2	GMR83E12 UAS lam_GFP_GFPrabbit488_elavrat568_DAPI_thoracalic cut lobes_63x_23.03.2020_3.czi:c:2/3 z:106/168 - GMR83E12 UAS lam_GFP_GFPrabbit488_elavrat5	22543	24181	0	156	545111	16	15379		434494	2172470			5	GMR83E12 UAS lam_GFP_GFPrabbit488_elavrat568_DAPI_thoracalic cut lobes_63x_23.03.2020_3.czi:c:2/3 z:150/168 - GMR83E12 UAS lam_GFP_GFPrabbit488_elavrat5	26513	58576	0	255
																3	GMR83E12 UAS lam_GFP_GFPrabbit488_elavrat568_DAPI_thoracalic cut lobes_63x_23.03.2020_3.czi:c:2/3 z:109/168 - GMR83E12 UAS lam_GFP_GFPrabbit488_elavrat5	27860	25723	0	152	716631	17	20218		624145	4993163			3	GMR83E12 UAS lam_GFP_GFPrabbit488_elavrat568_DAPI_thoracalic cut lobes_63x_23.03.2020_3.czi:c:2/3 z:107/168 - GMR83E12 UAS lam_GFP_GFPrabbit488_elavrat5	19353	28756	0	127	556525	26	15701						6	GMR83E12 UAS lam_GFP_GFPrabbit488_elavrat568_DAPI_thoracalic cut lobes_63x_23.03.2020_3.czi:c:2/3 z:151/168 - GMR83E12 UAS lam_GFP_GFPrabbit488_elavrat5	17155	37386	0	136
																4	GMR83E12 UAS lam_GFP_GFPrabbit488_elavrat568_DAPI_thoracalic cut lobes_63x_23.03.2020_3.czi:c:2/3 z:110/168 - GMR83E12 UAS lam_GFP_GFPrabbit488_elavrat5	28711	34514	0	221	990905	23	27956000						4	GMR83E12 UAS lam_GFP_GFPrabbit488_elavrat568_DAPI_thoracalic cut lobes_63x_23.03.2020_3.czi:c:2/3 z:108/168 - GMR83E12 UAS lam_GFP_GFPrabbit488_elavrat5	21196	23428	0	74	496587	23	14010
																5	GMR83E12 UAS lam_GFP_GFPrabbit488_elavrat568_DAPI_thoracalic cut lobes_63x_23.03.2020_3.czi:c:2/3 z:111/168 - GMR83E12 UAS lam_GFP_GFPrabbit488_elavrat5	29739	34502	0	222	1026032	22	28947000						5	GMR83E12 UAS lam_GFP_GFPrabbit488_elavrat568_DAPI_thoracalic cut lobes_63x_23.03.2020_3.czi:c:2/3 z:109/168 - GMR83E12 UAS lam_GFP_GFPrabbit488_elavrat5	15100	17171	0	70	259281	15	7315000						1	GMR83E12 UAS lam_GFP_GFPrabbit488_elavrat568_DAPI_thoracalic cut lobes_63x_23.03.2020_3.czi:c:2/3 z:141/168 - GMR83E12 UAS lam_GFP_GFPrabbit488_elavrat5	25414	29074	0	133
																6	GMR83E12 UAS lam_GFP_GFPrabbit488_elavrat568_DAPI_thoracalic cut lobes_63x_23.03.2020_3.czi:c:2/3 z:112/168 - GMR83E12 UAS lam_GFP_GFPrabbit488_elavrat5	28569	26757	0	151	764411	20	21566000																				2	GMR83E12 UAS lam_GFP_GFPrabbit488_elavrat568_DAPI_thoracalic cut lobes_63x_23.03.2020_3.czi:c:2/3 z:143/168 - GMR83E12 UAS lam_GFP_GFPrabbit488_elavrat5	30058	47472	0	255
																7	GMR83E12 UAS lam_GFP_GFPrabbit488_elavrat568_DAPI_thoracalic cut lobes_63x_23.03.2020_3.czi:c:2/3 z:113/168 - GMR83E12 UAS lam_GFP_GFPrabbit488_elavrat5	24741	19205	0	104	475143	14	13405000																				3	GMR83E12 UAS lam_GFP_GFPrabbit488_elavrat568_DAPI_thoracalic cut lobes_63x_23.03.2020_3.czi:c:2/3 z:144/168 - GMR83E12 UAS lam_GFP_GFPrabbit488_elavrat5	27399	42748	0	255
																8	GMR83E12 UAS lam_GFP_GFPrabbit488_elavrat568_DAPI_thoracalic cut lobes_63x_23.03.2020_3.czi:c:2/3 z:114/168 - GMR83E12 UAS lam_GFP_GFPrabbit488_elavrat5	19389	11325	0	50	219583	9	6195000																				4	GMR83E12 UAS lam_GFP_GFPrabbit488_elavrat568_DAPI_thoracalic cut lobes_63x_23.03.2020_3.czi:c:2/3 z:145/168 - GMR83E12 UAS lam_GFP_GFPrabbit488_elavrat5	22933	26484	0	114
																																												5	GMR83E12 UAS lam_GFP_GFPrabbit488_elavrat568_DAPI_thoracalic cut lobes_63x_23.03.2020_3.czi:c:2/3 z:146/168 - GMR83E12 UAS lam_GFP_GFPrabbit488_elavrat5	19849	10227	0	66
																1	GMR83E12 UAS lam_GFP_GFPrabbit488_elavrat568_DAPI_thoracalic cut lobes_63x_23.03.2020_3.czi:c:2/3 z:138/168 - GMR83E12 UAS lam_GFP_GFPrabbit488_elavrat5	19601	16378	0	65	321027	13	9057000						1	GMR83E12 UAS lam_GFP_GFPrabbit488_elavrat568_DAPI_thoracalic cut lobes_63x_23.03.2020_3.czi:c:2/3 z:136/168 - GMR83E12 UAS lam_GFP_GFPrabbit488_elavrat5	13682	34013	0	82	465360	33	13129
																2	GMR83E12 UAS lam_GFP_GFPrabbit488_elavrat568_DAPI_thoracalic cut lobes_63x_23.03.2020_3.czi:c:2/3 z:139/168 - GMR83E12 UAS lam_GFP_GFPrabbit488_elavrat5	23004	31663	0	130	728363	23	20549000						2	GMR83E12 UAS lam_GFP_GFPrabbit488_elavrat568_DAPI_thoracalic cut lobes_63x_23.03.2020_3.czi:c:2/3 z:137/168 - GMR83E12 UAS lam_GFP_GFPrabbit488_elavrat5	18715	56131	0	210	1050489	51	29637		804428	4022142			1	GMR83E12 UAS lam_GFP_GFPrabbit488_elavrat568_DAPI_thoracalic cut lobes_63x_23.03.2020_3.czi:c:2/3 z:137/168 - GMR83E12 UAS lam_GFP_GFPrabbit488_elavrat5	21125	20881	0	70
																3	GMR83E12 UAS lam_GFP_GFPrabbit488_elavrat568_DAPI_thoracalic cut lobes_63x_23.03.2020_3.czi:c:2/3 z:140/168 - GMR83E12 UAS lam_GFP_GFPrabbit488_elavrat5	27895	44789	0	245	1249407	28	35249000						3	GMR83E12 UAS lam_GFP_GFPrabbit488_elavrat568_DAPI_thoracalic cut lobes_63x_23.03.2020_3.czi:c:2/3 z:138/168 - GMR83E12 UAS lam_GFP_GFPrabbit488_elavrat5	17652	70554	0	245	1245402	60	35136						2	GMR83E12 UAS lam_GFP_GFPrabbit488_elavrat568_DAPI_thoracalic cut lobes_63x_23.03.2020_3.czi:c:2/3 z:138/168 - GMR83E12 UAS lam_GFP_GFPrabbit488_elavrat5	20062	40442	2	140
																4	GMR83E12 UAS lam_GFP_GFPrabbit488_elavrat568_DAPI_thoracalic cut lobes_63x_23.03.2020_3.czi:c:2/3 z:141/168 - GMR83E12 UAS lam_GFP_GFPrabbit488_elavrat5	26655	57666	0	255	1537080	32	43365000		935721	8421491			4	GMR83E12 UAS lam_GFP_GFPrabbit488_elavrat568_DAPI_thoracalic cut lobes_63x_23.03.2020_3.czi:c:2/3 z:139/168 - GMR83E12 UAS lam_GFP_GFPrabbit488_elavrat5	19140	45641	0	188	873582	46	24646						3	GMR83E12 UAS lam_GFP_GFPrabbit488_elavrat568_DAPI_thoracalic cut lobes_63x_23.03.2020_3.czi:c:2/3 z:139/168 - GMR83E12 UAS lam_GFP_GFPrabbit488_elavrat5	25379	53767	2	255
																5	GMR83E12 UAS lam_GFP_GFPrabbit488_elavrat568_DAPI_thoracalic cut lobes_63x_23.03.2020_3.czi:c:2/3 z:142/168 - GMR83E12 UAS lam_GFP_GFPrabbit488_elavrat5	30199	47426	0	248	1432233	24	40407000						5	GMR83E12 UAS lam_GFP_GFPrabbit488_elavrat568_DAPI_thoracalic cut lobes_63x_23.03.2020_3.czi:c:2/3 z:140/168 - GMR83E12 UAS lam_GFP_GFPrabbit488_elavrat5	17262	22437	0	75	387309	20	10927						4	GMR83E12 UAS lam_GFP_GFPrabbit488_elavrat568_DAPI_thoracalic cut lobes_63x_23.03.2020_3.czi:c:2/3 z:140/168 - GMR83E12 UAS lam_GFP_GFPrabbit488_elavrat5	29384	54519	0	255
																6	GMR83E12 UAS lam_GFP_GFPrabbit488_elavrat568_DAPI_thoracalic cut lobes_63x_23.03.2020_3.czi:c:2/3 z:143/168 - GMR83E12 UAS lam_GFP_GFPrabbit488_elavrat5	28711	39268	0	189	1127405	29	31807000																				5	GMR83E12 UAS lam_GFP_GFPrabbit488_elavrat568_DAPI_thoracalic cut lobes_63x_23.03.2020_3.czi:c:2/3 z:141/168 - GMR83E12 UAS lam_GFP_GFPrabbit488_elavrat5	28888	31842	0	145
																7	GMR83E12 UAS lam_GFP_GFPrabbit488_elavrat568_DAPI_thoracalic cut lobes_63x_23.03.2020_3.czi:c:2/3 z:144/168 - GMR83E12 UAS lam_GFP_GFPrabbit488_elavrat5	26513	35723	0	189	947131	23	26721000
																8	GMR83E12 UAS lam_GFP_GFPrabbit488_elavrat568_DAPI_thoracalic cut lobes_63x_23.03.2020_3.czi:c:2/3 z:145/168 - GMR83E12 UAS lam_GFP_GFPrabbit488_elavrat5	22508	32945	0	215	741513	16	20920000
																9	GMR83E12 UAS lam_GFP_GFPrabbit488_elavrat568_DAPI_thoracalic cut lobes_63x_23.03.2020_3.czi:c:2/3 z:146/168 - GMR83E12 UAS lam_GFP_GFPrabbit488_elavrat5	16978	19868	0	80	337332	14	9517000																				1	GMR83E12 UAS lam_GFP_GFPrabbit488_elavrat568_DAPI_thoracalic cut lobes_63x_23.03.2020_3.czi:c:2/3 z:147/168 - GMR83E12 UAS lam_GFP_GFPrabbit488_elavrat5	15667	36156	3	130
																																												2	GMR83E12 UAS lam_GFP_GFPrabbit488_elavrat568_DAPI_thoracalic cut lobes_63x_23.03.2020_3.czi:c:2/3 z:146/168 - GMR83E12 UAS lam_GFP_GFPrabbit488_elavrat5	39982	38033	0	255
																																												3	GMR83E12 UAS lam_GFP_GFPrabbit488_elavrat568_DAPI_thoracalic cut lobes_63x_23.03.2020_3.czi:c:2/3 z:145/168 - GMR83E12 UAS lam_GFP_GFPrabbit488_elavrat5	40301	37366	0	251
																																												4	GMR83E12 UAS lam_GFP_GFPrabbit488_elavrat568_DAPI_thoracalic cut lobes_63x_23.03.2020_3.czi:c:2/3 z:144/168 - GMR83E12 UAS lam_GFP_GFPrabbit488_elavrat5	36473	32954	0	175
																																												5	GMR83E12 UAS lam_GFP_GFPrabbit488_elavrat568_DAPI_thoracalic cut lobes_63x_23.03.2020_3.czi:c:2/3 z:143/168 - GMR83E12 UAS lam_GFP_GFPrabbit488_elavrat5	33389	23988	0	120
																																												6	GMR83E12 UAS lam_GFP_GFPrabbit488_elavrat568_DAPI_thoracalic cut lobes_63x_23.03.2020_3.czi:c:2/3 z:142/168 - GMR83E12 UAS lam_GFP_GFPrabbit488_elavrat5	28569	16705	0	71
																																												1	GMR83E12 UAS lam_GFP_GFPrabbit488_elavrat568_DAPI_thoracalic cut lobes_63x_23.03.2020_3.czi:c:2/3 z:100/168 - GMR83E12 UAS lam_GFP_GFPrabbit488_elavrat5	16340	19531	1	52
																																												2	GMR83E12 UAS lam_GFP_GFPrabbit488_elavrat568_DAPI_thoracalic cut lobes_63x_23.03.2020_3.czi:c:2/3 z:101/168 - GMR83E12 UAS lam_GFP_GFPrabbit488_elavrat5	26690	20600	0	67
																																												3	GMR83E12 UAS lam_GFP_GFPrabbit488_elavrat568_DAPI_thoracalic cut lobes_63x_23.03.2020_3.czi:c:2/3 z:102/168 - GMR83E12 UAS lam_GFP_GFPrabbit488_elavrat5	31050	22831	0	77
																																												4	GMR83E12 UAS lam_GFP_GFPrabbit488_elavrat568_DAPI_thoracalic cut lobes_63x_23.03.2020_3.czi:c:2/3 z:103/168 - GMR83E12 UAS lam_GFP_GFPrabbit488_elavrat5	35693	28113	0	184
																																												5	GMR83E12 UAS lam_GFP_GFPrabbit488_elavrat568_DAPI_thoracalic cut lobes_63x_23.03.2020_3.czi:c:2/3 z:104/168 - GMR83E12 UAS lam_GFP_GFPrabbit488_elavrat5	34311	20565	0	107
																																												6	GMR83E12 UAS lam_GFP_GFPrabbit488_elavrat568_DAPI_thoracalic cut lobes_63x_23.03.2020_3.czi:c:2/3 z:105/168 - GMR83E12 UAS lam_GFP_GFPrabbit488_elavrat5	27470	13267	0	49
[truncated: 34 more columns]

## Sheet: Fig.4
Figure 4		i				j	Summary			Ablation, number of flies						Control, number of flies
							control	ablation			Day	Death	Escapers				Day	Death	Escapers
		Larvae	control	ablation		calculated start #	200	200		1	0	0	0			1	0	0	0
		1	368	507						2	2	3	0			2	2	0	1
		2	433	520		total deaths	182	197		3	4	2	0			3	4	0	0
		3	458	469		total censors	18	3		4	7	2	0			4	7	0	0
		4	427	478		actual start #	200	200		5	9	2	0			5	9	0	0
		5	379	516						6	11	6	0			6	11	0	0
		6	459	545						7	14	1	2			7	14	1	0
		Median	430	511.5						8	16	4	0			8	16	2	0
		Mean	420.667	505.833						9	18	5	0			9	18	0	0
		SD	38.8982	28.181						10	21	13	0			10	21	0	1
										11	23	3	0			11	23	1	0
										12	25	3	0			12	25	0	0
										13	28	26	12			13	28	0	0
										14	30	23	0			14	30	1	0
										15	32	8	0			15	32	0	0
										16	35	29	2			16	35	0	0
										17	37	33	1			17	37	2	0
										18	39	3	0			18	39	0	0
										19	42	13	0			19	42	0	0
										20	44	2	0			20	44	9	0
										21	46	1	0			21	46	13	0
										22	49	0	0			22	49	4	0
										23	51	0	0			23	51	24	1
										24	53	1	0			24	53	44	0
																25	56	16	0
										SUM		183	17			26	58	75	0
																27	60	3	0
																28	63	1	0
																29	65	1	0
																SUM		197	3

## Sheet: Fig.5
Figure 5	C:	Control
		Neuropil			Cortex				Neuropil			Cortex				Neuropil			Cortex				Neuropil			Cortex				Neuropil			Cortex					Summary
		Time [sec]	fluorescence	fluorescence background substracted	Time [sec]	fluorescence	fluorescence background substracted		Time [sec]	fluorescence	fluorescence background substracted	Time [sec]	fluorescence	fluorescence background substracted		Time [sec]	fluorescence	fluorescence background substracted	Time [sec]	fluorescence	fluorescence background substracted		Time [sec]	fluorescence	fluorescence background substracted	Time [sec]	fluorescence	fluorescence background substracted		Time [sec]	fluorescence	fluorescence background substracted	Time [sec]	fluorescence	fluorescence background substracted			Time [sec]	Brain 1 Cortex / Neuropil	Brain 2 Cortex / Neuropil	Brain 3 Cortex / Neuropil	Brain 4 Cortex / Neuropil	Brain 5 Cortex / Neuropil		average	SD
		0	1.1463	0	0	0.55	0		0	1.29	0	0	0.5094	0		0	0.50563	0	0	0.31938	0		0	0.65	0	0	0.15375	0		0	3.2387	0	0	1.26	0			0	0	0	0	0	0		0	0
		26.4493	2.8875	1.7412	26.4493	0.6669	0.1169		26.5248	2.5875	1.2975	26.5248	0.5206	0.0112		26.5702	0.60812	0.10249	26.5702	0.32937	0.00999		26.392	1.21625	0.56625	26.392	0.17625	0.0225		20.8789	4.155	0.9163	20.8789	1.3362	0.0762			20	0.0671376	0.00863198	0.0974729	0.0397351	0.0831605		0.0592276	0.0317425
		52.8986	4.945	3.7987	52.8986	0.8806	0.3306		53.0497	4.7112	3.4212	53.0497	0.6494	0.14		53.1403	0.7625	0.25687	53.1403	0.32625	0.00687		52.784	1.97625	1.32625	52.784	0.18188	0.02813		41.7577	5.3675	2.1288	41.7577	1.4569	0.1969			40	0.0870298	0.0409213	0.026745	0.0212102	0.0924934		0.0536799	0.0302035
		79.3479	8.2356	7.0893	79.3479	1.2737	0.7237		79.5745	7.1419	5.8519	79.5745	0.8775	0.3681		79.7105	1.05938	0.55375	79.7105	0.34625	0.02687		79.1759	2.7425	2.0925	79.1759	0.17375	0.02		62.6366	6.7194	3.4807	62.6366	1.6675	0.4075			60	0.102083	0.0629026	0.0485237	0.00955795	0.117074		0.0680284	0.0384467
		105.797	11.7869	10.6406	105.797	1.8687	1.3187		106.099	9.6456	8.3556	106.099	1.0944	0.585		106.281	1.33625	0.83062	106.281	0.37062	0.05124		105.568	3.51062	2.86062	105.568	0.21625	0.0625		104.394	9.7537	6.515	104.394	2.0481	0.7881			100	0.123931	0.0700129	0.0616889	0.0218484	0.120967		0.0796896	0.0385341
		132.247	15.4119	14.2656	132.247	2.59	2.04		132.624	11.9956	10.7056	132.624	1.4419	0.9325		132.851	1.65375	1.14812	132.851	0.41438	0.095		131.96	4.21063	3.56063	131.96	0.24	0.08625		146.152	13.3956	10.1569	146.152	2.57	1.31			140	0.163129	0.102033	0.0922196	0.0321668	0.128976		0.103705	0.0434105
		158.696	19.3294	18.1831	158.696	3.5162	2.9662		159.149	14.1231	12.8331	159.149	1.8188	1.3094		159.421	1.97625	1.47062	159.421	0.455	0.13562		158.352	4.84688	4.19688	158.352	0.28875	0.135		187.91	17.2938	14.0551	187.91	3.1463	1.8863			180	0.173781	0.122	0.131338	0.0382404	0.134208		0.119913	0.0445227
		185.145	22.9088	21.7625	185.145	4.3319	3.7819		185.674	15.7056	14.4156	185.674	2.2681	1.7587		185.991	2.3425	1.83687	185.991	0.56063	0.24125		184.744	5.32438	4.67438	184.744	0.3325	0.17875		229.667	21.4613	18.2226	229.667	3.8031	2.5431			220	0.207698	0.15423	0.170065	0.0528692	0.139557		0.144884	0.051307
		211.595	26.1681	25.0218	211.595	5.4181	4.8681		212.199	17.6319	16.3419	212.199	2.805	2.2956		212.561	2.70688	2.20125	212.561	0.655	0.33562		211.136	5.79	5.14	211.136	0.39562	0.24187		260.986	24.8481	21.6094	260.986	4.3375	3.0775			260	0.218224	0.17733	0.198486	0.0602895	0.142415		0.159349	0.0555353
		238.044	29.3031	28.1568	238.044	6.3981	5.8481		238.724	18.9137	17.6237	238.724	3.2275	2.7181		239.132	3.07812	2.57249	239.132	0.75687	0.43749		237.528	6.32438	5.67438	237.528	0.45375	0.3		292.304	28.1169	24.8782	292.304	4.94	3.68			300	0.241947	0.218992	0.210659	0.0706644	0.147921		0.178037	0.0620676
		264.493	32.3931	31.2468	264.493	7.3688	6.8188		265.248	20.0894	18.7994	265.248	3.8431	3.3337		265.702	3.47813	2.9725	265.702	0.90938	0.59		263.92	6.7975	6.1475	263.92	0.52438	0.37063		344.501	33.6706	30.4319	344.501	6.0931	4.8331			340	0.246794	0.232579	0.228436	0.0795338	0.158817		0.189232	0.0627503
		290.942	34.9787	33.8324	290.942	8.2319	7.6819		291.773	21.1413	19.8513	291.773	4.3169	3.8075		292.272	3.8025	3.29687	292.272	1.00312	0.68374		290.312	7.21375	6.56375	290.312	0.58062	0.42687		386.259	37.9475	34.7088	386.259	7.1581	5.8981			380	0.266118	0.263779	0.246358	0.0866843	0.169931		0.206574	0.0694505
		317.392	37.355	36.2087	317.392	9.3106	8.7606		318.298	22.0725	20.7825	318.298	5.0606	4.5512		318.842	4.1875	3.68187	318.842	1.095	0.77562		316.704	7.60187	6.95187	316.704	0.645	0.49125		428.017	42.3206	39.0819	428.017	8.3806	7.1206			420	0.271799	0.274891	0.26135	0.0956481	0.182197		0.217177	0.0696544
		343.841	39.6931	38.5468	343.841	10.0631	9.5131		344.823	22.8388	21.5488	344.823	5.5212	5.0118		345.412	4.50562	3.99999	345.412	1.23312	0.91374		343.096	7.9425	7.2925	343.096	0.73375	0.58		469.774	46.2744	43.0357	469.774	9.7275	8.4675			460	0.28613	0.315311	0.281576	0.102602	0.196755		0.236475	0.077736
		370.29	42.0737	40.9274	370.29	10.9963	10.4463		371.348	23.3256	22.0356	371.348	6.0788	5.5694		371.982	4.83563	4.33	371.982	1.34125	1.02187		369.488	8.12	7.47	369.488	0.76688	0.61313		501.092	49.0194	45.7807	501.092	10.6481	9.3881			500	0.28778	0.332262	0.298136	0.105012	0.205067		0.245651	0.0818015
		396.74	43.6181	42.4718	396.74	11.8525	11.3025		397.873	23.9294	22.6394	397.873	6.4812	5.9718		398.553	5.13812	4.63249	398.553	1.46063	1.14125		395.88	8.43688	7.78688	395.88	0.82875	0.675		542.85	52.5294	49.2907	542.85	11.8156	10.5556			540	0.305161	0.357006	0.308401	0.111783	0.21415		0.2593	0.0870174
		423.189	45.7175	44.5712	423.189	12.6644	12.1144		424.397	24.3944	23.1044	424.397	6.8606	6.3512		425.123	5.46063	4.955	425.123	1.61437	1.29499		422.272	8.72	8.07	422.272	0.92563	0.77188		584.608	55.8956	52.6569	584.608	13.1006	11.8406			580	0.306688	0.375495	0.318143	0.12374	0.224863		0.269786	0.0874323
		449.638	47.3106	46.1643	449.638	13.4719	12.9219		450.922	24.6831	23.3931	450.922	7.5225	7.0131		451.693	5.78312	5.27749	451.693	1.76	1.44062		448.664	8.845	8.195	448.664	0.96688	0.81313		626.366	59.455	56.2163	626.366	14.4494	13.1894			620	0.320271	0.394806	0.34161	0.129632	0.234619		0.284188	0.0929305
		476.088	48.6531	47.5068	476.088	14.1431	13.5931		477.447	25.0662	23.7762	477.447	8.0063	7.4969		478.263	6.00812	5.50249	478.263	1.86875	1.54937		475.056	9.105	8.455	475.056	1.02125	0.8675
		502.537	50.1463	49	502.537	14.6512	14.1012		503.972	25.07	23.78	503.972	8.4106	7.9012		504.833	6.17	5.66437	504.833	2.00813	1.68875		501.448	9.29187	8.64187	501.448	1.06125	0.9075
		528.986	51.4238	50.2775	528.986	15.5962	15.0462		530.497	25.4487	24.1587	530.497	8.8544	8.345		531.403	6.4825	5.97687	531.403	2.17937	1.85999		527.84	9.28375	8.63375	527.84	1.12437	0.97062
		555.436	52.49	51.3437	555.436	16.2181	15.6681		557.022	25.4406	24.1506	557.022	9.1313	8.6219		557.974	6.81437	6.30874	557.974	2.265	1.94562		554.231	9.42813	8.77813	554.231	1.135	0.98125
		581.885	53.6263	52.48	581.885	16.645	16.095		583.547	25.4831	24.1931	583.547	9.5938	9.0844		584.544	7.02	6.51437	584.544	2.39188	2.0725		580.624	9.51937	8.86937	580.624	1.25125	1.0975
		608.334	54.8275	53.6812	608.334	17.4363	16.8863		610.071	25.7125	24.4225	610.071	9.9125	9.4031		611.114	7.175	6.66937	611.114	2.53063	2.21125		607.015	9.47	8.82	607.015	1.24563	1.09188
		634.783	55.3619	54.2156	634.783	17.9137	17.3637		636.596	25.7719	24.4819	636.596	10.175	9.6656		637.684	7.42688	6.92125	637.684	2.68375	2.36437		633.408	9.69	9.04	633.408	1.32562	1.17187
		661.233	56.3919	55.2456	661.233	18.1294	17.5794		663.121	25.8062	24.5162	663.121	10.4244	9.915		664.254	7.52938	7.02375	664.254	2.77312	2.45374		659.799	9.63	8.98	659.799	1.34875	1.195
		687.682	56.7181	55.5718	687.682	18.1656	17.6156		689.646	26.0444	24.7544	689.646	10.7225	10.2131		690.824	7.80813	7.3025	690.824	2.86188	2.5425		686.191	9.60812	8.95812	686.191	1.39562	1.24187
		714.131	57.1763	56.03	714.131	18.5225	17.9725		716.171	25.8412	24.5512	716.171	10.9494	10.44		717.395	7.94438	7.43875	717.395	3.02125	2.70187		712.583	9.71937	9.06937	712.583	1.43187	1.27812
		740.581	57.9556	56.8093	740.581	18.79	18.24		742.696	25.665	24.375	742.696	11.1812	10.6718		743.965	8.00187	7.49624	743.965	3.12687	2.80749		738.975	9.66562	9.01562	738.975	1.48688	1.33313
		767.03	58.5119	57.3656	767.03	19.4713	18.9213		769.22	25.6681	24.3781	769.22	11.4231	10.9137		770.535	8.0875	7.58187	770.535	3.23688	2.9175		765.367	9.72125	9.07125	765.367	1.54375	1.39
		793.479	59.1744	58.0281	793.479	19.3769	18.8269		795.745	25.67	24.38	795.745	11.5975	11.0881		797.105	8.27687	7.77124	797.105	3.30813	2.98875		791.759	9.68563	9.03563	791.759	1.55875	1.405
		819.929	59.5356	58.3893	819.929	19.6712	19.1212		822.27	25.565	24.275	822.27	11.6156	11.1062		823.675	8.355	7.84937	823.675	3.415	3.09562		818.151	9.64312	8.99312	818.151	1.5725	1.41875
		846.378	59.7494	58.6031	846.378	20.1488	19.5988		848.795	25.5138	24.2238	848.795	11.3938	10.8844		850.245	8.46562	7.95999	850.245	3.52562	3.20624		844.543	9.62313	8.97313	844.543	1.64125	1.4875
		872.827	60.5075	59.3612	872.827	20.3988	19.8488		875.32	25.275	23.985	875.32	11.2212	10.7118		876.816	8.56875	8.06312	876.816	3.59562	3.27624		870.935	9.5	8.85	870.935	1.67188	1.51813
		899.277	60.3681	59.2218	899.277	20.6781	20.1281		901.845	25.3269	24.0369	901.845	11.0494	10.54		903.386	8.78312	8.27749	903.386	3.68937	3.36999		897.327	9.6325	8.9825	897.327	1.7275	1.57375
		925.726	60.88	59.7337	925.726	20.8644	20.3144		928.369	25.085	23.795	928.369	11.0813	10.5719		929.956	8.84937	8.34374	929.956	3.76875	3.44937		923.719	9.4675	8.8175	923.719	1.73063	1.57688
		952.175	60.8844	59.7381	952.175	21.0713	20.5213		954.894	25.04	23.75	954.894	11.0975	10.5881		956.526	8.8925	8.38687	956.526	3.855	3.53562		950.111	9.5375	8.8875	950.111	1.78062	1.62687
		978.625	60.9781	59.8318	978.625	21.34	20.79		981.419	24.8713	23.5813	981.419	11.2194	10.71		983.096	8.925	8.41937	983.096	3.90687	3.58749		976.503	9.38	8.73	976.503	1.7975	1.64375
		1005.07	61.2819	60.1356	1005.07	21.4875	20.9375		1007.94	24.8244	23.5344	1007.94	11.0525	10.5431		1009.67	9.1025	8.59687	1009.67	3.93812	3.61874		1002.9	9.51875	8.86875	1002.9	1.85125	1.6975
		1031.52	61.3744	60.2281	1031.52	21.5788	21.0288		1034.47	24.595	23.305	1034.47	11.18	10.6706		1036.24	9.26562	8.75999	1036.24	4.04437	3.72499		1029.29	9.45938	8.80938	1029.29	1.85375	1.7
		1057.97	61.5675	60.4212	1057.97	21.7931	21.2431		1060.99	24.6763	23.3863	1060.99	11.05	10.5406		1062.81	9.3225	8.81687	1062.81	4.16375	3.84437		1055.68	9.32812	8.67812	1055.68	1.85625	1.7025
		1084.42	61.9987	60.8524	1084.42	21.9825	21.4325		1087.52	24.6406	23.3506	1087.52	11.1425	10.6331		1089.38	9.32938	8.82375	1089.38	4.15438	3.835		1082.07	9.22313	8.57313	1082.07	1.92125	1.7675
		1110.87	62.2188	61.0725	1110.87	22.1987	21.6487		1114.04	24.5419	23.2519	1114.04	11.2612	10.7518		1115.95	9.29313	8.7875	1115.95	4.16125	3.84187		1108.46	9.16125	8.51125	1108.46	1.94438	1.79063
		1137.32	62.2525	61.1062	1137.32	22.5344	21.9844		1140.57	24.3525	23.0625	1140.57	11.1819	10.6725		1142.52	9.36687	8.86124	1142.52	4.24375	3.92437		1134.86	9.22062	8.57062	1134.86	1.93125	1.7775
		1163.77	62.1669	61.0206	1163.77	22.6525	22.1025		1167.09	24.3706	23.0806	1167.09	11.225	10.7156		1169.09	9.56188	9.05625	1169.09	4.2575	3.93812		1161.25	9.15063	8.50063	1161.25	2.02375	1.87
		1190.22	62.5737	61.4274	1190.22	22.355	21.805		1193.62	24.1731	22.8831	1193.62	11.1481	10.6387		1195.66	9.45187	8.94624	1195.66	4.3175	3.99812		1187.64	9.1025	8.4525	1187.64	2.06562	1.91187
									1220.14	24.2481	22.9581	1220.14	11.2812	10.7718		1222.23	9.60375	9.09812	1222.23	4.32312	4.00374
									1246.67	24.0525	22.7625	1246.67	11.1244	10.615		1248.8	9.57125	9.06562	1248.8	4.35563	4.03625
									1273.19	23.8256	22.5356	1273.19	11.2212	10.7118		1275.37	9.6625	9.15687	1275.37	4.30562	3.98624
									1299.72	23.9206	22.6306	1299.72	11.1025	10.5931		1301.94	9.77812	9.27249	1301.94	4.43188	4.1125
									1326.24	23.7781	22.4881	1326.24	11.1931	10.6837		1328.51	9.7825	9.27687	1328.51	4.39813	4.07875
									1352.77	23.6469	22.3569	1352.77	11.3319	10.8225		1355.08	9.65812	9.15249	1355.08	4.41937	4.09999
									1379.29	23.4894	22.1994	1379.29	11.3194	10.81		1381.65	9.61312	9.10749	1381.65	4.43	4.11062
									1405.82	23.5631	22.2731	1405.82	11.3862	10.8768		1408.22	9.64937	9.14374	1408.22	4.49125	4.17187
									1432.34	23.42	22.13	1432.34	11.3531	10.8437		1434.79	9.51375	9.00812	1434.79	4.45563	4.13625
									1458.87	23.4444	22.1544	1458.87	11.3281	10.8187		1461.36	9.48938	8.98375	1461.36	4.55125	4.23187
									1485.39	23.2494	21.9594	1485.39	11.3969	10.8875		1487.93	9.5175	9.01187	1487.93	4.4525	4.13312
									1511.92	23.0744	21.7844	1511.92	11.3706	10.8612		1514.5	9.5175	9.01187	1514.5	4.49188	4.1725
																1541.07	9.39937	8.89374	1541.07	4.46	4.14062
	Ablation
		Neuropil			Cortex				Neuropil			Cortex				Neuropil			Cortex				Neuropil			Cortex				Neuropil			Cortex					Summary
		Time [sec]	fluorescence	fluorescencebackground substracted	Time [sec]	fluorescence	fluorescence background substracted		Time [sec]	fluorescence	fluorescence background substracted	Time [sec]	fluorescence	fluorescence background substracted		Time [sec]	fluorescence	fluorescence background substracted	Time [sec]	fluorescence	fluorescence background substracted		Time [sec]	fluorescence	fluorescence background substracted	Time [sec]	fluorescence	fluorescence background substracted		Time [sec]	fluorescence	fluorescence background substracted	Time [sec]	fluorescence	fluorescence background substracted			Time [sec]	Brain 1 Cortex / Neuropil	Brain 2 Cortex / Neuropil	Brain 3 Cortex / Neuropil	Brain 4 Cortex / Neuropil	Brain 5 Cortex / Neuropil		average	SD
		0	1.49625	0	0	0.22812	0		0	0.77125	0	0	0.165	0		0	0.70312	0	0	0.20687	0		0	4.89875	0	0	0.21875	0		0	5.055	0	0	3.3175	0			0	0	0	0	0	0		0	0
		26.7077	2.0975	0.60125	26.7077	0.32812	0.1		26.6926	1.52937	0.75812	26.6926	0.19563	0.03063		26.5458	1.67938	0.97626	26.5458	0.2175	0.01063		26.5878	6.07812	1.17937	26.5878	0.4425	0.22375		18.3493	10.18	5.125	18.3493	3.8725	0.555			20	0.18972	0.108293	0.0404026	0.0108885	0.16632		0.103125	0.0692253
		53.4154	3.08063	1.58438	53.4154	0.3825	0.15438		53.3853	2.19375	1.4225	53.3853	0.24563	0.08063		53.0917	2.63937	1.93625	53.0917	0.23438	0.02751		53.1756	6.88562	1.98687	53.1756	0.77812	0.55937		36.6986	15.235	10.18	36.6986	4.8525	1.535			40	0.281533	0.150786	0.0566819	0.0142079	0.0974387		0.12013	0.0924671
		80.1231	3.88125	2.385	80.1231	0.49375	0.26563		80.0779	2.79375	2.0225	80.0779	0.35375	0.18875		79.6375	3.445	2.74188	79.6375	0.29313	0.08626		79.7633	7.49	2.59125	79.7633	1.05813	0.83938		55.0478	19.5125	14.4575	55.0478	6.01	2.6925			60	0.323929	0.186236	0.0933251	0.0314602	0.111375		0.149265	0.100317
		106.831	4.63562	3.13937	106.831	0.66812	0.44		106.771	3.30625	2.535	106.771	0.525	0.36		106.183	4.1	3.39688	106.183	0.40688	0.20001		106.351	8.18563	3.28688	106.351	1.36	1.14125		110.096	29.205	24.15	110.096	9.5225	6.205			100	0.347214	0.256936	0.142012	0.0588805	0.140156		0.189039	0.101165
		133.538	5.15375	3.6575	133.538	0.84562	0.6175		133.463	3.77375	3.0025	133.463	0.67375	0.50875		132.729	4.60938	3.90626	132.729	0.54375	0.33688		132.939	8.57	3.67125	132.939	1.67813	1.45938		146.794	33.205	28.15	146.794	11.8175	8.5			140	0.414999	0.301954	0.169442	0.0862411	0.190111		0.232549	0.114275
		160.246	5.80625	4.31	160.246	1.0475	0.81938		160.156	4.15188	3.38063	160.156	0.83125	0.66625		159.275	5.10813	4.40501	159.275	0.69313	0.48626		159.527	9.0825	4.18375	159.527	1.955	1.73625		183.493	36.85	31.795	183.493	13.9925	10.675			180	0.458766	0.335745	0.217587	0.13066	0.215387		0.271629	0.114094
		186.954	6.24937	4.75312	186.954	1.25188	1.02376		186.849	4.51687	3.74562	186.849	0.98	0.815		185.821	5.42438	4.72126	185.821	0.82375	0.61688		186.114	9.23375	4.335	186.114	2.2075	1.98875		220.191	39.2475	34.1925	220.191	15.7725	12.455			220	0.499491	0.364261	0.259779	0.156679	0.252477		0.306537	0.11673
		213.662	6.71375	5.2175	213.662	1.50688	1.27876		213.541	4.82188	4.05063	213.541	1.14	0.975		212.367	5.83938	5.13626	212.367	0.92125	0.71438		212.702	9.65438	4.75563	212.702	2.43937	2.22062		275.239	41.86	36.805	275.239	17.9675	14.65			260	0.522395	0.398044	0.27033	0.169137	0.279642		0.32791	0.121324
		240.369	7.11312	5.61687	240.369	1.64625	1.41813		240.234	5.00562	4.23437	240.234	1.265	1.1		238.913	6.10437	5.40125	238.913	1.05313	0.84626		239.29	9.80625	4.9075	239.29	2.67	2.45125		311.938	43.225	38.17	311.938	19.37	16.0525			300	0.567798	0.420553	0.298064	0.189632	0.334439		0.362097	0.126759
		267.077	7.40562	5.90937	267.077	1.88063	1.65251		266.926	5.275	4.50375	266.926	1.3825	1.2175		265.458	6.23125	5.52813	265.458	1.14188	0.93501		265.878	9.9225	5.02375	265.878	2.84313	2.62438		348.636	44.1075	39.0525	348.636	20.2925	16.975			340	0.58668	0.434671	0.313945	0.200062	0.348282		0.376728	0.12915
		293.785	7.65188	6.15563	293.785	2.115	1.88688		293.619	5.5475	4.77625	293.619	1.48937	1.32437		292.004	6.47563	5.77251	292.004	1.2675	1.06063		292.466	10.0587	5.16	292.466	3.03437	2.81562		385.335	45.18	40.125	385.335	21.4375	18.12			380	0.611707	0.451589	0.327246	0.22379	0.400715		0.403009	0.129445
		320.493	7.91375	6.4175	320.493	2.37438	2.14626		320.312	5.64437	4.87312	320.312	1.6175	1.4525		318.55	6.695	5.99188	318.55	1.34312	1.13625		319.053	10.1119	5.21312	319.053	3.17875	2.96		422.034	45.64	40.585	422.034	22.3975	19.08			420	0.626869	0.470124	0.34323	0.227821	0.419143		0.417438	0.132741
		347.2	8.11625	6.62	347.2	2.53375	2.30563		347.004	5.8	5.02875	347.004	1.74375	1.57875		345.096	6.81687	6.11375	345.096	1.43	1.22313		345.641	10.1263	5.2275	345.641	3.28562	3.06687		477.081	45.83	40.775	477.081	23.3425	20.025			460	0.65395	0.49111	0.350889	0.244601	0.442317		0.436574	0.137444
		373.908	8.32125	6.825	373.908	2.775	2.54688		373.697	5.9425	5.17125	373.697	1.81438	1.64938		371.642	6.97312	6.27	371.642	1.53688	1.33001		372.229	10.3356	5.43687	372.229	3.42375	3.205		513.78	46.2475	41.1925	513.78	24.255	20.9375			500	0.684386	0.508284	0.364882	0.258752	0.477161		0.458693	0.143189
		400.616	8.50562	7.00937	400.616	3.03688	2.80876		400.39	6.10938	5.33813	400.39	1.91188	1.74688		398.188	7.04	6.33688	398.188	1.625	1.41813		398.817	10.3119	5.41313	398.817	3.53	3.31125		550.479	46.7525	41.6975	550.479	25.0425	21.725			540	0.699794	0.521014	0.390248	0.262073	0.506889		0.476004	0.145728
		427.323	8.6075	7.11125	427.323	3.20875	2.98063		427.082	6.15938	5.38813	427.082	2.01437	1.84937		424.733	7.24062	6.5375	424.733	1.69625	1.48938		425.404	10.5	5.60125	425.404	3.73	3.51125		587.177	46.145	41.09	587.177	25.28	21.9625			580	0.713542	0.534497	0.387473	0.271857	0.534427		0.488359	0.149673
		454.031	8.70687	7.21062	454.031	3.4175	3.18938		453.775	6.2525	5.48125	453.775	2.06125	1.89625		451.279	7.2275	6.52438	451.279	1.7875	1.58063		451.992	10.4769	5.57813	451.992	3.76312	3.54437		623.875	46.7875	41.7325	623.875	25.9375	22.62			620	0.730258	0.542024	0.40506	0.281878	0.532732		0.49839	0.149956
		480.739	8.79562	7.29937	480.739	3.57125	3.34313		480.468	6.28937	5.51812	480.468	2.10125	1.93625		477.825	7.33125	6.62813	477.825	1.82812	1.62125		478.58	10.4362	5.5375	478.58	3.84	3.62125
		507.446	8.87062	7.37437	507.446	3.74688	3.51876		507.16	6.3775	5.60625	507.16	2.21062	2.04562		504.371	7.30937	6.60625	504.371	1.91625	1.70938		505.168	10.4594	5.56063	505.168	4.02437	3.80562
		534.154	8.99625	7.5	534.154	3.83625	3.60813		533.853	6.32625	5.555	533.853	2.24125	2.07625		530.917	7.35187	6.64875	530.917	1.9475	1.74063		531.756	10.4388	5.54	531.756	4.05062	3.83187
		560.862	8.98063	7.48438	560.862	4.02187	3.79375		560.546	6.34625	5.575	560.546	2.34063	2.17563		557.463	7.55	6.84688	557.463	2.00125	1.79438		558.343	10.37	5.47125	558.343	4.0475	3.82875
		587.569	9.04875	7.5525	587.569	4.26438	4.03626		587.238	6.52812	5.75687	587.238	2.39563	2.23063		584.009	7.43	6.72688	584.009	2.03562	1.82875		584.931	10.4319	5.53313	584.931	4.16687	3.94812
		614.277	9.12438	7.62813	614.277	4.29187	4.06375		613.931	6.48125	5.71	613.931	2.43812	2.27312		610.554	7.52	6.81688	610.554	2.05687	1.85		611.519	10.3844	5.48562	611.519	4.20937	3.99062
		640.985	9.05562	7.55937	640.985	4.5075	4.27938		640.624	6.47875	5.7075	640.624	2.47688	2.31188		637.1	7.54563	6.84251	637.1	2.13562	1.92875		638.107	10.3206	5.42188	638.107	4.17812	3.95937
		667.693	9.05437	7.55812	667.693	4.58187	4.35375		667.316	6.35687	5.58562	667.316	2.56188	2.39688		663.646	7.49687	6.79375	663.646	2.17375	1.96688		664.694	10.2863	5.3875	664.694	4.21125	3.9925
		694.4	9.175	7.67875	694.4	4.77938	4.55126		694.009	6.51625	5.745	694.009	2.565	2.4		690.192	7.4275	6.72438	690.192	2.2425	2.03563		691.282	10.3725	5.47375	691.282	4.30312	4.08437
		721.108	9.11938	7.62313	721.108	4.80625	4.57813		720.702	6.45937	5.68812	720.702	2.59063	2.42563		716.738	7.44375	6.74063	716.738	2.21688	2.01001		717.87	10.1331	5.23438	717.87	4.295	4.07625
		747.816	9.15812	7.66187	747.816	4.92063	4.69251		747.394	6.50562	5.73437	747.394	2.62438	2.45938		743.284	7.47813	6.77501	743.284	2.33313	2.12626		744.458	10.1894	5.29062	744.458	4.3275	4.10875
		774.524	9.04562	7.54937	774.524	5.0725	4.84438		774.087	6.42688	5.65563	774.087	2.67375	2.50875		769.83	7.59312	6.89	769.83	2.28625	2.07938		771.046	10.2069	5.30812	771.046	4.35187	4.13312
		801.231	9.12438	7.62813	801.231	5.165	4.93688		800.779	6.40312	5.63187	800.779	2.65937	2.49437		796.375	7.43813	6.73501	796.375	2.32063	2.11376		797.633	9.98125	5.0825	797.633	4.395	4.17625
		827.939	9.2125	7.71625	827.939	5.19938	4.97126		827.472	6.38438	5.61313	827.472	2.6775	2.5125		822.921	7.35813	6.65501	822.921	2.36375	2.15688		824.221	9.94938	5.05063	824.221	4.36438	4.14563
		854.647	9.08062	7.58437	854.647	5.1325	4.90438		854.165	6.44875	5.6775	854.165	2.69875	2.53375		849.467	7.42562	6.7225	849.467	2.36	2.15313		850.809	10.02	5.12125	850.809	4.43687	4.21812
		881.354	9.09625	7.6	881.354	5.135	4.90688		880.857	6.37875	5.6075	880.857	2.6575	2.4925		876.013	7.36062	6.6575	876.013	2.41438	2.20751		877.397	9.81312	4.91437	877.397	4.4175	4.19875
		908.062	9.06812	7.57187	908.062	5.29187	5.06375		907.55	6.3475	5.57625	907.55	2.72937	2.56437		902.559	7.295	6.59188	902.559	2.42438	2.21751		903.984	9.78375	4.885	903.984	4.44812	4.22937
																929.105	7.39437	6.69125	929.105	2.4225	2.21563		930.572	9.68563	4.78688	930.572	4.385	4.16625
																955.65	7.3725	6.66938	955.65	2.42875	2.22188		957.16	9.56188	4.66313	957.16	4.40875	4.19
																982.196	7.28062	6.5775	982.196	2.47	2.26313		983.748	9.55625	4.6575	983.748	4.40625	4.1875
																1008.74	7.27688	6.57376	1008.74	2.45	2.24313		1010.34	9.46375	4.565	1010.34	4.4125	4.19375
																1035.29	7.26875	6.56563	1035.29	2.43688	2.23001		1036.92	9.46875	4.57	1036.92	4.42125	4.2025
																1061.83	7.26062	6.5575	1061.83	2.44688	2.24001		1063.51	9.38937	4.49062	1063.51	4.42438	4.20563
																1088.38	7.19312	6.49	1088.38	2.44062	2.23375		1090.1	9.2725	4.37375	1090.1	4.43313	4.21438
																1114.93	7.0725	6.36938	1114.93	2.48062	2.27375		1116.69	9.20875	4.31	1116.69	4.48313	4.26438
																1141.47	6.98812	6.285	1141.47	2.45937	2.2525		1143.27	9.17188	4.27313	1143.27	4.43563	4.21688
																1168.02	7.00125	6.29813	1168.02	2.49187	2.285		1169.86	9.01125	4.1125	1169.86	4.3875	4.16875
																1194.56	6.99625	6.29313	1194.56	2.46937	2.2625		1196.45	8.95562	4.05687	1196.45	4.40938	4.19063

## Sheet: Fig.6
Figure 6	f	PIP2-fluorescence in larval ensheathing glia													PIP3-fluorescence in larval ensheathing glia														PIP2-fluorescence in adult ensheathing glia												PIP3-fluorescence in adult ensheathing glia
		Brain #	Brain area	Label	Area	Mean	Min	Max	IntDen	Median	RawIntDen		Cortex/Neuropil		1											Cortex/Neuropil				1	Area	Mean	Min	Max	IntDen	Median	RawIntDen		Cortex/Apical			1	Area	Mean	Min	Max	IntDen	Median	RawIntDen
		1	Neuropil	YZ 290:Red	31.8652	73.5284	19	192	2343	67	66102		0.320989		Neuropil		YZ 250:Green	118706	45363	1	174	5384831	39	151920		0.97143				GMR83E12_UAS-PH-GFP_UAS-PH-PLCdelta_cherry_GFPrabbit488_cherryrat_568_HRP647_20x_adult_3.czi:c:1/3 z:96/174 - GMR83E12_UAS-PH-GFP_UAS-PH-PLCdelta_cherry_	75.9682	34.4537	12	69	2617.39	34	7442		0.373876			GMR83E12_UAS-PH-GFP_UAS-PH-PLCdelta_cherry_GFPrabbit488_cherryrat_568_HRP647_20x_adult_3.czi:c:2/3 z:96/174 - GMR83E12_UAS-PH-GFP_UAS-PH-PLCdelta_cherry_	75.9682	73.3333	17	160	5571	72	15840
			Cortex	YZ 290:Red	31.8652	23.6018	1	131	752.076	18	21218				Cortex		YZ 250:Green	118706	44067	0	192	5230999	36	147580						GMR83E12_UAS-PH-GFP_UAS-PH-PLCdelta_cherry_GFPrabbit488_cherryrat_568_HRP647_20x_adult_3.czi:c:1/3 z:96/174 - GMR83E12_UAS-PH-GFP_UAS-PH-PLCdelta_cherry_	75.9682	92.1528	37	167	7000.68	92	19905					GMR83E12_UAS-PH-GFP_UAS-PH-PLCdelta_cherry_GFPrabbit488_cherryrat_568_HRP647_20x_adult_3.czi:c:2/3 z:96/174 - GMR83E12_UAS-PH-GFP_UAS-PH-PLCdelta_cherry_	75.9682	102.856	34	193	7813.82	100	22217
			Neuropil	YZ 191:Red	69.7207	73.6579	1	192	5135.47	67	144885		0.348297		Neuropil		YZ 130:Green	58201	41396	4	133	2409280	38	67972		1.0022
			Cortex	YZ 191:Red	69.7207	25.6548	0	192	1788.67	17	50463				Cortex		YZ 130:Green	58201	41487	0	176	2414561	33	68121						GMR83E12_UAS-PH-GFP_UAS-PH-PLCdelta_cherry_GFPrabbit488_cherryrat_568_HRP647_20x_adult_3.czi:c:1/3 z:105/174 - GMR83E12_UAS-PH-GFP_UAS-PH-PLCdelta_cherry	134.351	37.6283	17	70	5055.4	36	14374		0.57324			GMR83E12_UAS-PH-GFP_UAS-PH-PLCdelta_cherry_GFPrabbit488_cherryrat_568_HRP647_20x_adult_3.czi:c:2/3 z:105/174 - GMR83E12_UAS-PH-GFP_UAS-PH-PLCdelta_cherry	134.351	87.2618	23	255	11723.7	84	33334
																														GMR83E12_UAS-PH-GFP_UAS-PH-PLCdelta_cherry_GFPrabbit488_cherryrat_568_HRP647_20x_adult_3.czi:c:1/3 z:105/174 - GMR83E12_UAS-PH-GFP_UAS-PH-PLCdelta_cherry	134.351	65.6414	21	180	8819	62	25075					GMR83E12_UAS-PH-GFP_UAS-PH-PLCdelta_cherry_GFPrabbit488_cherryrat_568_HRP647_20x_adult_3.czi:c:2/3 z:105/174 - GMR83E12_UAS-PH-GFP_UAS-PH-PLCdelta_cherry	134.351	55.3089	17	107	7430.82	54	21128
			Neuropil	YZ 380:Red	43.6685	54.2573	10	165	2369.33	49	66845		0.590621		Neuropil		YZ 345:Green	113566	32110	0	179	3646671	26	102882		1.14204
			Cortex	YZ 380:Red	43.6685	32.0455	2	131	1399.38	21	39480				Cortex		YZ 345:Green	113566	36671	0	192	4164631	22	117495000
																														GMR83E12_UAS-PH-GFP_UAS-PH-PLCdelta_cherry_GFPrabbit488_cherryrat_568_HRP647_20x_adult_3.czi:c:1/3 z:109/174 - GMR83E12_UAS-PH-GFP_UAS-PH-PLCdelta_cherry	68.2307	51.4845	6	138	3512.83	48	9988		0.65923			GMR83E12_UAS-PH-GFP_UAS-PH-PLCdelta_cherry_GFPrabbit488_cherryrat_568_HRP647_20x_adult_3.czi:c:2/3 z:109/174 - GMR83E12_UAS-PH-GFP_UAS-PH-PLCdelta_cherry	68.2307	111.165	15	255	7584.86	109	21566
															2															GMR83E12_UAS-PH-GFP_UAS-PH-PLCdelta_cherry_GFPrabbit488_cherryrat_568_HRP647_20x_adult_3.czi:c:1/3 z:109/174 - GMR83E12_UAS-PH-GFP_UAS-PH-PLCdelta_cherry	68.2307	78.0979	38	152	5328.68	75	15151					GMR83E12_UAS-PH-GFP_UAS-PH-PLCdelta_cherry_GFPrabbit488_cherryrat_568_HRP647_20x_adult_3.czi:c:2/3 z:109/174 - GMR83E12_UAS-PH-GFP_UAS-PH-PLCdelta_cherry	68.2307	84.0206	31	211	5732.79	77	16300
		2	Neuropil	YZ 214:Red	94.7095	45.491	3	191	4308.43	40	121552		0.391519		Neuropil		YZ 338:Green	68764	50230	2	191	3454026	40	97447		0.987079
			Cortex	YZ 214:Red	94.7095	17.8106	0	148	1686.84	11	47590				Cortex		YZ 338:Green	68764	49581	3	192	3409365	30	96187
			Neuropil	YZ 334:Red	37.0402	65.0651	14	161	2410.02	62	67993		0.209449		Neuropil		YZ 196:Green	109419	34297	1	140	3752794	26	105876		0.766688				2									Cortex/Apical			2	Area	Mean	Min	Max	IntDen	Median	RawIntDen
			Cortex	YZ 334:Red	37.0402	13.6278	2	55	504.775	11	14241				Cortex		YZ 196:Green	106974	44734	2	189	4785382	27	135008						GMR83E12_UAS-PH-GFP_UAS-PH-PLCdelta_cherry_GFPrabbit488_cherryrat_568_HRP647_20x_adult_4.czi:c:1/3 z:110/167 - GMR83E12_UAS-PH-GFP_UAS-PH-PLCdelta_cherry	99.8842	31.6514	8	90	3161.47	29	8989		0.543404			GMR83E12_UAS-PH-GFP_UAS-PH-PLCdelta_cherry_GFPrabbit488_cherryrat_568_HRP647_20x_adult_4.czi:c:2/3 z:110/167 - GMR83E12_UAS-PH-GFP_UAS-PH-PLCdelta_cherry	99.8842	87.0106	24	190	8690.98	86	24711
																														GMR83E12_UAS-PH-GFP_UAS-PH-PLCdelta_cherry_GFPrabbit488_cherryrat_568_HRP647_20x_adult_4.czi:c:1/3 z:110/167 - GMR83E12_UAS-PH-GFP_UAS-PH-PLCdelta_cherry	99.8842	58.2465	24	115	5817.9	55	16542					GMR83E12_UAS-PH-GFP_UAS-PH-PLCdelta_cherry_GFPrabbit488_cherryrat_568_HRP647_20x_adult_4.czi:c:2/3 z:110/167 - GMR83E12_UAS-PH-GFP_UAS-PH-PLCdelta_cherry	99.8842	89.0915	27	198	8898.83	83	25302
			Neuropil	YZ 569:Red	36.8275	75.4254	15	181	2777.73	70	78367		0.545013		Neuropil		YZ 254:Green	25627	42979	3	171	1101423	38	31074000		0.958212
			Cortex	YZ 569:Red	36.8275	41.1078	4	139	1513.9	37	42711				Cortex		YZ 254:Green	25627	41183	0	191	1055380	27	29775000
																														GMR83E12_UAS-PH-GFP_UAS-PH-PLCdelta_cherry_GFPrabbit488_cherryrat_568_HRP647_20x_adult_4.czi:c:1/3 z:92/167 - GMR83E12_UAS-PH-GFP_UAS-PH-PLCdelta_cherry_	30.5983	56.1494	23	113	1718.08	53	4885		0.7969			GMR83E12_UAS-PH-GFP_UAS-PH-PLCdelta_cherry_GFPrabbit488_cherryrat_568_HRP647_20x_adult_4.czi:c:2/3 z:92/167 - GMR83E12_UAS-PH-GFP_UAS-PH-PLCdelta_cherry_	30.5983	91.8736	37	164	2811.18	93	7993
															3															GMR83E12_UAS-PH-GFP_UAS-PH-PLCdelta_cherry_GFPrabbit488_cherryrat_568_HRP647_20x_adult_4.czi:c:1/3 z:92/167 - GMR83E12_UAS-PH-GFP_UAS-PH-PLCdelta_cherry_	30.5983	70.4598	27	128	2155.95	67	6130					GMR83E12_UAS-PH-GFP_UAS-PH-PLCdelta_cherry_GFPrabbit488_cherryrat_568_HRP647_20x_adult_4.czi:c:2/3 z:92/167 - GMR83E12_UAS-PH-GFP_UAS-PH-PLCdelta_cherry_	30.5983	64.1034	22	132	1961.46	54	5577
		3	Neuropil	YZ 148:Red	54.5856	80.2143	9	192	4378.54	72	123530		0.195005		Neuropil		YZ 168:Green	66070	31313	0	147	2068829	24	58367000		1.72184
			Cortex	YZ 148:Red	54.5856	15.6422	3	89	853.839	12	24089				Cortex		YZ 168:Green	66070	53916	3	199	3562205	51	100499000						GMR83E12_UAS-PH-GFP_UAS-PH-PLCdelta_cherry_GFPrabbit488_cherryrat_568_HRP647_20x_adult_4.czi:c:1/3 z:108/167 - GMR83E12_UAS-PH-GFP_UAS-PH-PLCdelta_cherry	109380	32794	11	56	3587037		10199		0.760599			GMR83E12_UAS-PH-GFP_UAS-PH-PLCdelta_cherry_GFPrabbit488_cherryrat_568_HRP647_20x_adult_4.czi:c:2/3 z:108/167 - GMR83E12_UAS-PH-GFP_UAS-PH-PLCdelta_cherry	109380	62006	26	110	6782275	19284
																														GMR83E12_UAS-PH-GFP_UAS-PH-PLCdelta_cherry_GFPrabbit488_cherryrat_568_HRP647_20x_adult_4.czi:c:1/3 z:108/167 - GMR83E12_UAS-PH-GFP_UAS-PH-PLCdelta_cherry	109380	43116	21	71	4716009		13409					GMR83E12_UAS-PH-GFP_UAS-PH-PLCdelta_cherry_GFPrabbit488_cherryrat_568_HRP647_20x_adult_4.czi:c:2/3 z:108/167 - GMR83E12_UAS-PH-GFP_UAS-PH-PLCdelta_cherry	109380	47814	22	85	5229850	14870
			Neuropil	YZ 94:Red	84.2886	54.595	6	183	4601.74	43	129827		0.382464		Neuropil		YZ 415:Green	55294	32335	0	120	1787961	26	50443000		1.40953
			Cortex	YZ 94:Red	84.2886	20.8806	3	105	1759.99	15	49654				Cortex		YZ 415:Green	55294	45577	1	253	2520152	23	71100000
																														3												3
			Neuropil	YZ 202:Red	80.7796	75.233	5	192	6077.29	73	171456		0.852866		Neuropil		YZ 255:Green	60221	31024	2	106	1868280	27	52709		1.66929				GMR83E12_UAS-PH-GFP_UAS-PH-PLCdelta_cherry_GFPrabbit488_cherryrat_568_HRP647_20x_adult_5.czi:c:1/3 z:111/143 - GMR83E12_UAS-PH-GFP_UAS-PH-PLCdelta_cherry	98829	65107	19	132	6434439	18295000			0.609228			GMR83E12_UAS-PH-GFP_UAS-PH-PLCdelta_cherry_GFPrabbit488_cherryrat_568_HRP647_20x_adult_5.czi:c:2/3 z:111/143 - GMR83E12_UAS-PH-GFP_UAS-PH-PLCdelta_cherry	108677	88291	28	174	9595209	27282000
			Cortex	YZ 202:Red	80.7796	64.1637	6	192	5183.11	54	146229				Cortex		YZ 255:Green	60221	51788	5	153	3118715	48	87987						GMR83E12_UAS-PH-GFP_UAS-PH-PLCdelta_cherry_GFPrabbit488_cherryrat_568_HRP647_20x_adult_5.czi:c:1/3 z:111/143 - GMR83E12_UAS-PH-GFP_UAS-PH-PLCdelta_cherry	98829	106868	38	193	10561694	30030000						GMR83E12_UAS-PH-GFP_UAS-PH-PLCdelta_cherry_GFPrabbit488_cherryrat_568_HRP647_20x_adult_5.czi:c:2/3 z:111/143 - GMR83E12_UAS-PH-GFP_UAS-PH-PLCdelta_cherry	108677	55828	18	142	6067259	17251000
															4															GMR83E12_UAS-PH-GFP_UAS-PH-PLCdelta_cherry_GFPrabbit488_cherryrat_568_HRP647_20x_adult_5.czi:c:1/3 z:98/143 - GMR83E12_UAS-PH-GFP_UAS-PH-PLCdelta_cherry_	38336	68761	18	195	2636027	7495			0.532957			GMR83E12_UAS-PH-GFP_UAS-PH-PLCdelta_cherry_GFPrabbit488_cherryrat_568_HRP647_20x_adult_5.czi:c:2/3 z:98/143 - GMR83E12_UAS-PH-GFP_UAS-PH-PLCdelta_cherry_	33764	91458	15	207	3087968	8780
		4	Neuropil	YZ 221:Red	72.7335	25.0638	6	54	1822.98	24	51431		0.888337		Neuropil		YZ 520:Green	57244	24207	1	128	1385694	19	39094000		2.24968				GMR83E12_UAS-PH-GFP_UAS-PH-PLCdelta_cherry_GFPrabbit488_cherryrat_568_HRP647_20x_adult_5.czi:c:1/3 z:98/143 - GMR83E12_UAS-PH-GFP_UAS-PH-PLCdelta_cherry_	38336	129018	54	223	4946024	14063000						GMR83E12_UAS-PH-GFP_UAS-PH-PLCdelta_cherry_GFPrabbit488_cherryrat_568_HRP647_20x_adult_5.czi:c:2/3 z:98/143 - GMR83E12_UAS-PH-GFP_UAS-PH-PLCdelta_cherry_	33764	86740	37	172	2928646	8327
			Cortex	YZ 221:Red	72.7335	22.2651	1	89	1619.42	17	45688				Cortex		YZ 520:Green	57244	54458	1	253	3117403	38	87950000
																														GMR83E12_UAS-PH-GFP_UAS-PH-PLCdelta_cherry_GFPrabbit488_cherryrat_568_HRP647_20x_adult_5.czi:c:1/3 z:106/143 - GMR83E12_UAS-PH-GFP_UAS-PH-PLCdelta_cherry	51701	53878	4	132	2785502	7920			1.01215			GMR83E12_UAS-PH-GFP_UAS-PH-PLCdelta_cherry_GFPrabbit488_cherryrat_568_HRP647_20x_adult_5.czi:c:2/3 z:106/143 - GMR83E12_UAS-PH-GFP_UAS-PH-PLCdelta_cherry	65417	36892	1	92	2413398	6862
			Neuropil	YZ 109:Red	86.628	86.7889	5	255	7518.35	66	212112		0.623416		Neuropil		YZ 467:Green	92335	34787	1	247	3212006	20	90619		1.13784				GMR83E12_UAS-PH-GFP_UAS-PH-PLCdelta_cherry_GFPrabbit488_cherryrat_568_HRP647_20x_adult_5.czi:c:1/3 z:106/143 - GMR83E12_UAS-PH-GFP_UAS-PH-PLCdelta_cherry	51701	53231	16	118	2752090	7825						GMR83E12_UAS-PH-GFP_UAS-PH-PLCdelta_cherry_GFPrabbit488_cherryrat_568_HRP647_20x_adult_5.czi:c:2/3 z:106/143 - GMR83E12_UAS-PH-GFP_UAS-PH-PLCdelta_cherry	65417	26747	7	55	1749731	4975
			Cortex	YZ 109:Red	86.628	54.1056	5	242	4687.06	45	132234				Cortex		YZ 467:Green	92335	39582	1	253	3654788	26	103111
																														4												4
			Neuropil	YZ 509:Red	118.848	102.235	9	255	12150.4	81	342795		0.78775		Neuropil		YZ 259:Green	126256	24563	0	106	3101276	20	87495		1.32883				GMR83E12_UAS-PH-GFP_UAS-PH-PLCdelta_cherry_GFPrabbit488_cherryrat_568_HRP647_20x_adult_7.czi:c:1/3 z:99/170 - GMR83E12_UAS-PH-GFP_UAS-PH-PLCdelta_cherry_	104456	54593	4	120	5702541	16214			0.858111			GMR83E12_UAS-PH-GFP_UAS-PH-PLCdelta_cherry_GFPrabbit488_cherryrat_568_HRP647_20x_adult_7.czi:c:2/3 z:99/170 - GMR83E12_UAS-PH-GFP_UAS-PH-PLCdelta_cherry_	104456	59936	3	152	6260697	17801
			Cortex	YZ 509:Red	118.848	80.5359	0	255	9571.51	66	270037				Cortex		YZ 259:Green	126256	32640	0	171	4120927	26	116262						GMR83E12_UAS-PH-GFP_UAS-PH-PLCdelta_cherry_GFPrabbit488_cherryrat_568_HRP647_20x_adult_7.czi:c:1/3 z:99/170 - GMR83E12_UAS-PH-GFP_UAS-PH-PLCdelta_cherry_	104456	63620	19	143	6645462	18895						GMR83E12_UAS-PH-GFP_UAS-PH-PLCdelta_cherry_GFPrabbit488_cherryrat_568_HRP647_20x_adult_7.czi:c:2/3 z:99/170 - GMR83E12_UAS-PH-GFP_UAS-PH-PLCdelta_cherry_	104456	34966	8	104	3652454	10385
															5															GMR83E12_UAS-PH-GFP_UAS-PH-PLCdelta_cherry_GFPrabbit488_cherryrat_568_HRP647_20x_adult_7.czi:c:1/3 z:117/170 - GMR83E12_UAS-PH-GFP_UAS-PH-PLCdelta_cherry	9848	60750	16	120	598250	1701			0.408895			GMR83E12_UAS-PH-GFP_UAS-PH-PLCdelta_cherry_GFPrabbit488_cherryrat_568_HRP647_20x_adult_7.czi:c:2/3 z:117/170 - GMR83E12_UAS-PH-GFP_UAS-PH-PLCdelta_cherry	17585	101040	10	199	1776812	5052
		5	Neuropil	YZ 274:Red	119.698	100.746	9	255	12059.1	96	340219				Neuropil		YZ 336:Green	181798	13333	0	113	2423954	8	68386000		1.73119				GMR83E12_UAS-PH-GFP_UAS-PH-PLCdelta_cherry_GFPrabbit488_cherryrat_568_HRP647_20x_adult_7.czi:c:1/3 z:117/170 - GMR83E12_UAS-PH-GFP_UAS-PH-PLCdelta_cherry	9848	148571	78	223	1463092	4160						GMR83E12_UAS-PH-GFP_UAS-PH-PLCdelta_cherry_GFPrabbit488_cherryrat_568_HRP647_20x_adult_7.czi:c:2/3 z:117/170 - GMR83E12_UAS-PH-GFP_UAS-PH-PLCdelta_cherry	17585	91740	35	252	1613270	4587
			Cortex	YZ 274:Red	119.698	54.4862	4	225	6521.91	41	184000		0.540828		Cortex		YZ 336:Green	181798	23082	0	168	4196319	17	118389000
																														GMR83E12_UAS-PH-GFP_UAS-PH-PLCdelta_cherry_GFPrabbit488_cherryrat_568_HRP647_20x_adult_7.czi:c:1/3 z:108/170 - GMR83E12_UAS-PH-GFP_UAS-PH-PLCdelta_cherry	187107	78727	6	255	14730451	41883			0.406408			GMR83E12_UAS-PH-GFP_UAS-PH-PLCdelta_cherry_GFPrabbit488_cherryrat_568_HRP647_20x_adult_7.czi:c:2/3 z:108/170 - GMR83E12_UAS-PH-GFP_UAS-PH-PLCdelta_cherry	187107	131233	4	255	24554620	69816
			Neuropil	YZ 196:Red	110.802	85.6484	12	227	9489.99	75	267737		0.76329		Neuropil		YZ 244:Green	152733	19467	0	76	2973283	15	83884		2.17789				GMR83E12_UAS-PH-GFP_UAS-PH-PLCdelta_cherry_GFPrabbit488_cherryrat_568_HRP647_20x_adult_7.czi:c:1/3 z:108/170 - GMR83E12_UAS-PH-GFP_UAS-PH-PLCdelta_cherry	187107	193714	61	255	36245286	103056						GMR83E12_UAS-PH-GFP_UAS-PH-PLCdelta_cherry_GFPrabbit488_cherryrat_568_HRP647_20x_adult_7.czi:c:2/3 z:108/170 - GMR83E12_UAS-PH-GFP_UAS-PH-PLCdelta_cherry	187107	63647	3	244	11908723	33860
			Cortex	YZ 196:Red	110.802	65.3746	5	255	7243.61	51	204361				Cortex		YZ 244:Green	152627	42397	2	244	6470871	33	182560
																														5												5
			Neuropil	YZ 484:Red	65.9635	69.2235	10	253	4566.22	63	128825		0.725853		Neuropil		YZ 397:Green	57847	19900	1	127	1151153	17	32477000		1.91779				GMR83E12_UAS-PH-GFP_UAS-PH-PLCdelta_cherry_GFPrabbit488_cherryrat_568_HRP647_20x_adult_6.czi:c:1/3 z:136/190 - GMR83E12_UAS-PH-GFP_UAS-PH-PLCdelta_cherry	22861	34492	15	83	788522	2242			0.472895			GMR83E12_UAS-PH-GFP_UAS-PH-PLCdelta_cherry_GFPrabbit488_cherryrat_568_HRP647_20x_adult_6.czi:c:2/3 z:136/190 - GMR83E12_UAS-PH-GFP_UAS-PH-PLCdelta_cherry	22861	37800	6	88	864139	2457000
			Cortex	YZ 484:Red	65.9635	50.2461	5	156	3314.41	46	93508				Cortex		YZ 397:Green	57847	38164	2	232	2207632	26	62283000						GMR83E12_UAS-PH-GFP_UAS-PH-PLCdelta_cherry_GFPrabbit488_cherryrat_568_HRP647_20x_adult_6.czi:c:1/3 z:136/190 - GMR83E12_UAS-PH-GFP_UAS-PH-PLCdelta_cherry	22861	72938	41	125	1667432	4741						GMR83E12_UAS-PH-GFP_UAS-PH-PLCdelta_cherry_GFPrabbit488_cherryrat_568_HRP647_20x_adult_6.czi:c:2/3 z:136/190 - GMR83E12_UAS-PH-GFP_UAS-PH-PLCdelta_cherry	22861	35815	6	77	818769	2328000
															6															GMR83E12_UAS-PH-GFP_UAS-PH-PLCdelta_cherry_GFPrabbit488_cherryrat_568_HRP647_20x_adult_6.czi:c:1/3 z:128/190 - GMR83E12_UAS-PH-GFP_UAS-PH-PLCdelta_cherry	29191	27048	4	144	789577	2245						GMR83E12_UAS-PH-GFP_UAS-PH-PLCdelta_cherry_GFPrabbit488_cherryrat_568_HRP647_20x_adult_6.czi:c:2/3 z:128/190 - GMR83E12_UAS-PH-GFP_UAS-PH-PLCdelta_cherry	29191	62422	4	144	1822182	5181
		6	Neuropil	YZ 125:Red	148.125	29.4719	5	87	4365.53	26	123163		0.89056		Neuropil		YZ 208:Green	110447	26847	0	106	2965131	23	83654		1.31236				GMR83E12_UAS-PH-GFP_UAS-PH-PLCdelta_cherry_GFPrabbit488_cherryrat_568_HRP647_20x_adult_6.czi:c:1/3 z:128/190 - GMR83E12_UAS-PH-GFP_UAS-PH-PLCdelta_cherry	29191	101361	44	211	2958892	8413			0.266848			GMR83E12_UAS-PH-GFP_UAS-PH-PLCdelta_cherry_GFPrabbit488_cherryrat_568_HRP647_20x_adult_6.czi:c:2/3 z:128/190 - GMR83E12_UAS-PH-GFP_UAS-PH-PLCdelta_cherry	29191	55675	13	98	1625228	4621
			Cortex	YZ 125:Red	148.125	26.2465	5	80	3887.77	25	109684				Cortex		YZ 208:Green	110164	35233	0	215	3881353	27	109503000
																														GMR83E12_UAS-PH-GFP_UAS-PH-PLCdelta_cherry_GFPrabbit488_cherryrat_568_HRP647_20x_adult_6.czi:c:1/3 z:116/190 - GMR83E12_UAS-PH-GFP_UAS-PH-PLCdelta_cherry	109380	33981	9	76	3716816	10568			0.723154			GMR83E12_UAS-PH-GFP_UAS-PH-PLCdelta_cherry_GFPrabbit488_cherryrat_568_HRP647_20x_adult_6.czi:c:2/3 z:116/190 - GMR83E12_UAS-PH-GFP_UAS-PH-PLCdelta_cherry	109380	34505	6	101	3774144	10731000
			Neuropil	YZ 411:Red	103.216	61.545	9	178	6352.45	57	179219		0.556208		Neuropil		YZ 350:Green	95099	27317	0	110	2597848	24	73292		1.41483				GMR83E12_UAS-PH-GFP_UAS-PH-PLCdelta_cherry_GFPrabbit488_cherryrat_568_HRP647_20x_adult_6.czi:c:1/3 z:116/190 - GMR83E12_UAS-PH-GFP_UAS-PH-PLCdelta_cherry	109380	46990	14	106	5139813	14614000						GMR83E12_UAS-PH-GFP_UAS-PH-PLCdelta_cherry_GFPrabbit488_cherryrat_568_HRP647_20x_adult_6.czi:c:2/3 z:116/190 - GMR83E12_UAS-PH-GFP_UAS-PH-PLCdelta_cherry	109380	16280	0	55	1780681	5063000
			Cortex	YZ 411:Red	103.216	34.2318	2	194	3533.28	24	99683				Cortex		YZ 350:Green	93823	38649	0	139	3626219	31	102305
																														6												6
			Neuropil	YZ 675:Red	96.6236	52.9949	5	152	5120.55	53	144464		0.574157		Neuropil		YZ 167:Green	209481	24537	0	224	5139941	20	145011		1.40596				GMR83E12_UAS-PH-GFP_UAS-PH-PLCdelta_cherry_GFPrabbit488_cherryrat_568_HRP647_20x_adult_8.czi:c:1/3 z:97/155 - GMR83E12_UAS-PH-GFP_UAS-PH-PLCdelta_cherry_	126965	50485	2	252	6409819	18225			0.327618			GMR83E12_UAS-PH-GFP_UAS-PH-PLCdelta_cherry_GFPrabbit488_cherryrat_568_HRP647_20x_adult_8.czi:c:2/3 z:97/155 - GMR83E12_UAS-PH-GFP_UAS-PH-PLCdelta_cherry_	72803	102841	20	255	7487091	21288
			Cortex	YZ 675:Red	96.6236	30.4274	3	158	2940	24	82945				Cortex		YZ 167:Green	209481	34498	0	186	7226704	26	203884000						GMR83E12_UAS-PH-GFP_UAS-PH-PLCdelta_cherry_GFPrabbit488_cherryrat_568_HRP647_20x_adult_8.czi:c:1/3 z:97/155 - GMR83E12_UAS-PH-GFP_UAS-PH-PLCdelta_cherry_	126965	154097	45	254	19564984	55629000						GMR83E12_UAS-PH-GFP_UAS-PH-PLCdelta_cherry_GFPrabbit488_cherryrat_568_HRP647_20x_adult_8.czi:c:2/3 z:96/155 - GMR83E12_UAS-PH-GFP_UAS-PH-PLCdelta_cherry_	72803	77295	28	143	5627276	16000
															7															GMR83E12_UAS-PH-GFP_UAS-PH-PLCdelta_cherry_GFPrabbit488_cherryrat_568_HRP647_20x_adult_8.czi:c:1/3 z:110/155 - GMR83E12_UAS-PH-GFP_UAS-PH-PLCdelta_cherry	67879	148176	21	255	10058053	28598			0.853671			GMR83E12_UAS-PH-GFP_UAS-PH-PLCdelta_cherry_GFPrabbit488_cherryrat_568_HRP647_20x_adult_8.czi:c:2/3 z:110/155 - GMR83E12_UAS-PH-GFP_UAS-PH-PLCdelta_cherry	36226	203340	35	255	7366105	20944
		7	Neuropil	YZ 208:Red	108.001	30.7181	3	102	3317.6	27	93598		0.871268		Neuropil		YZ 355:Green	87514	12014	0	42	1051375	10	29662		1.84168				GMR83E12_UAS-PH-GFP_UAS-PH-PLCdelta_cherry_GFPrabbit488_cherryrat_568_HRP647_20x_adult_8.czi:c:1/3 z:110/155 - GMR83E12_UAS-PH-GFP_UAS-PH-PLCdelta_cherry	67879	173575	56	255	11782110	33500						GMR83E12_UAS-PH-GFP_UAS-PH-PLCdelta_cherry_GFPrabbit488_cherryrat_568_HRP647_20x_adult_8.czi:c:2/3 z:110/155 - GMR83E12_UAS-PH-GFP_UAS-PH-PLCdelta_cherry	36226	107641	35	226	3899351	11087
			Cortex	YZ 208:Red	108.001	26.7637	1	106	2890.52	22	81549				Cortex		YZ 355:Green	87514	22126	0	143	1936335	14	54629000
																														GMR83E12_UAS-PH-GFP_UAS-PH-PLCdelta_cherry_GFPrabbit488_cherryrat_568_HRP647_20x_adult_8.czi:c:1/3 z:99/155 - GMR83E12_UAS-PH-GFP_UAS-PH-PLCdelta_cherry_	144551	41017	10	121	5929039	16858			0.45677			GMR83E12_UAS-PH-GFP_UAS-PH-PLCdelta_cherry_GFPrabbit488_cherryrat_568_HRP647_20x_adult_8.czi:c:2/3 z:99/155 - GMR83E12_UAS-PH-GFP_UAS-PH-PLCdelta_cherry_	144551	64377	9	175	9305756	26459
			Neuropil	YZ 425:Red	61.9582	54.7145	7	152	3390.01	52	95641		0.663241		Neuropil		YZ 243:Green	119450	18411	0	73	2199231	15	62046		1.19961				GMR83E12_UAS-PH-GFP_UAS-PH-PLCdelta_cherry_GFPrabbit488_cherryrat_568_HRP647_20x_adult_8.czi:c:1/3 z:99/155 - GMR83E12_UAS-PH-GFP_UAS-PH-PLCdelta_cherry_	144551	89798	32	196	12980368	36907						GMR83E12_UAS-PH-GFP_UAS-PH-PLCdelta_cherry_GFPrabbit488_cherryrat_568_HRP647_20x_adult_8.czi:c:2/3 z:99/155 - GMR83E12_UAS-PH-GFP_UAS-PH-PLCdelta_cherry_	144551	56034	12	136	8099761	23030
			Cortex	YZ 425:Red	61.9582	36.2889	8	142	2248.39	31	63433				Cortex		YZ 243:Green	119450	22086	0	94	2638184	17	74430
																														7												7
			Neuropil	YZ 338:Red	147.948	43.3632	1	134	6415.51	41	180998		0.896364		Neuropil		YZ 193:Green	133309	22358	0	86	2980585	20	84090		1.15963				GMR83E12_UAS-PH-GFP_UAS-PH-PLCdelta_cherry_GFPrabbit488_cherryrat_568_HRP647_20x_adult_9.czi:c:1/3 z:77/132 - GMR83E12_UAS-PH-GFP_UAS-PH-PLCdelta_cherry_	103401	93796	9	250	9698611	27576			0.471925			GMR83E12_UAS-PH-GFP_UAS-PH-PLCdelta_cherry_GFPrabbit488_cherryrat_568_HRP647_20x_adult_9.czi:c:2/3 z:77/132 - GMR83E12_UAS-PH-GFP_UAS-PH-PLCdelta_cherry_	103401	156976	23	255	16231527	46151
			Cortex	YZ 338:Red	147.948	38.8692	4	161	5750.63	31	162240				Cortex		YZ 193:Green	133309	25927	0	136	3456259	22	97510						GMR83E12_UAS-PH-GFP_UAS-PH-PLCdelta_cherry_GFPrabbit488_cherryrat_568_HRP647_20x_adult_9.czi:c:1/3 z:77/132 - GMR83E12_UAS-PH-GFP_UAS-PH-PLCdelta_cherry_	103401	198752	73	255	20551165	58433						GMR83E12_UAS-PH-GFP_UAS-PH-PLCdelta_cherry_GFPrabbit488_cherryrat_568_HRP647_20x_adult_9.czi:c:2/3 z:77/132 - GMR83E12_UAS-PH-GFP_UAS-PH-PLCdelta_cherry_	103401	91245	36	163	9434832	26826
																														GMR83E12_UAS-PH-GFP_UAS-PH-PLCdelta_cherry_GFPrabbit488_cherryrat_568_HRP647_20x_adult_9.czi:c:1/3 z:83/132 - GMR83E12_UAS-PH-GFP_UAS-PH-PLCdelta_cherry_	128021	77236	1	253	9887828	28114			0.46281			GMR83E12_UAS-PH-GFP_UAS-PH-PLCdelta_cherry_GFPrabbit488_cherryrat_568_HRP647_20x_adult_9.czi:c:2/3 z:83/132 - GMR83E12_UAS-PH-GFP_UAS-PH-PLCdelta_cherry_	128021	157374	8	255	20147056	57284
		8	Neuropil	YZ 245:Red	80.3188	53.947	6	246	4332.96	50	122244		0.476277		8		YZ 177:Green	95773	27641	1	89	2647294	26	74687		1.1331				GMR83E12_UAS-PH-GFP_UAS-PH-PLCdelta_cherry_GFPrabbit488_cherryrat_568_HRP647_20x_adult_9.czi:c:1/3 z:83/132 - GMR83E12_UAS-PH-GFP_UAS-PH-PLCdelta_cherry_	128021	166885	59	249	21364658	60746						GMR83E12_UAS-PH-GFP_UAS-PH-PLCdelta_cherry_GFPrabbit488_cherryrat_568_HRP647_20x_adult_9.czi:c:2/3 z:83/132 - GMR83E12_UAS-PH-GFP_UAS-PH-PLCdelta_cherry_	128021	112676	14	253	14424819	41014
			Cortex	YZ 245:Red	80.3188	25.6937	1	104	2063.69	21	58222				Neuropil		YZ 177:Green	94816	31320	1	123	2969632	28	83781
															Cortex															GMR83E12_UAS-PH-GFP_UAS-PH-PLCdelta_cherry_GFPrabbit488_cherryrat_568_HRP647_20x_adult_9.czi:c:1/3 z:96/132 - GMR83E12_UAS-PH-GFP_UAS-PH-PLCdelta_cherry_	58031	92521	44	194	5369125	15266			0.730918			GMR83E12_UAS-PH-GFP_UAS-PH-PLCdelta_cherry_GFPrabbit488_cherryrat_568_HRP647_20x_adult_9.czi:c:2/3 z:96/132 - GMR83E12_UAS-PH-GFP_UAS-PH-PLCdelta_cherry_	58031	108321	40	232	6286019	17873
			Neuropil	YZ 413:Red	43.5267	50.3493	5	155	2191.54	48	61829		0.431432				YZ 407:Green	75959	20768	0	144	1577523	15	44506		1.18529				GMR83E12_UAS-PH-GFP_UAS-PH-PLCdelta_cherry_GFPrabbit488_cherryrat_568_HRP647_20x_adult_9.czi:c:1/3 z:96/132 - GMR83E12_UAS-PH-GFP_UAS-PH-PLCdelta_cherry_	58031	126582	40	243	7345706	20886						GMR83E12_UAS-PH-GFP_UAS-PH-PLCdelta_cherry_GFPrabbit488_cherryrat_568_HRP647_20x_adult_9.czi:c:2/3 z:96/132 - GMR83E12_UAS-PH-GFP_UAS-PH-PLCdelta_cherry_	58031	100812	21	192	5850257	16634
			Cortex	YZ 413:Red	43.5267	21.7223	1	119	945.5	14	26675				Neuropil		YZ 407:Green	75959	24616	0	179	1869804	18	52752
															Cortex															8												8
			Neuropil	YZ 355:Red	66.2116	37.9304	6	103	2511.43	37	70854		0.594829				YZ 265:Green	41506	25978	0	100	1078242	23	30420		1.11429				GMR83E12_UAS-PH-GFP_UAS-PH-PLCdelta_cherry_GFPrabbit488_cherryrat_568_HRP647_20x_adult_10.czi:c:1/3 z:95/157 - GMR83E12_UAS-PH-GFP_UAS-PH-PLCdelta_cherry_	113249	65351	7	192	7400923	21043			0.629974			GMR83E12_UAS-PH-GFP_UAS-PH-PLCdelta_cherry_GFPrabbit488_cherryrat_568_HRP647_20x_adult_10.czi:c:2/3 z:96/157 - GMR83E12_UAS-PH-GFP_UAS-PH-PLCdelta_cherry_	113249	115335	7	255	13061612	37138
			Cortex	YZ 355:Red	66.2116	22.5621	1	135	1493.87	16	42146				Neuropil		YZ 265:Green	41506	28947	0	176	1201485	22	33897						GMR83E12_UAS-PH-GFP_UAS-PH-PLCdelta_cherry_GFPrabbit488_cherryrat_568_HRP647_20x_adult_10.czi:c:1/3 z:95/157 - GMR83E12_UAS-PH-GFP_UAS-PH-PLCdelta_cherry_	113249	103736	29	233	11747994	33403						GMR83E12_UAS-PH-GFP_UAS-PH-PLCdelta_cherry_GFPrabbit488_cherryrat_568_HRP647_20x_adult_10.czi:c:2/3 z:96/157 - GMR83E12_UAS-PH-GFP_UAS-PH-PLCdelta_cherry_	113249	79102	22	238	8958272	25471000
															Cortex
															9															GMR83E12_UAS-PH-GFP_UAS-PH-PLCdelta_cherry_GFPrabbit488_cherryrat_568_HRP647_20x_adult_10.czi:c:1/3 z:112/157 - GMR83E12_UAS-PH-GFP_UAS-PH-PLCdelta_cherry	259558	33989	2	85	8822162	25084			0.562825			GMR83E12_UAS-PH-GFP_UAS-PH-PLCdelta_cherry_GFPrabbit488_cherryrat_568_HRP647_20x_adult_10.czi:c:2/3 z:112/157 - GMR83E12_UAS-PH-GFP_UAS-PH-PLCdelta_cherry	259558	53176	1	143	13802302	39244
		9	Neuropil	YZ 402:Red	83.4025	32.1368	3	120	2680.29	29	75618		0.568264		Neuropil		YZ 279:Green	105201	24393	1	82	2566195	21	72399		1.08835				GMR83E12_UAS-PH-GFP_UAS-PH-PLCdelta_cherry_GFPrabbit488_cherryrat_568_HRP647_20x_adult_10.czi:c:1/3 z:112/157 - GMR83E12_UAS-PH-GFP_UAS-PH-PLCdelta_cherry	259558	60390	11	167	15674778	44568						GMR83E12_UAS-PH-GFP_UAS-PH-PLCdelta_cherry_GFPrabbit488_cherryrat_568_HRP647_20x_adult_10.czi:c:2/3 z:112/157 - GMR83E12_UAS-PH-GFP_UAS-PH-PLCdelta_cherry	259558	36492	5	128	9471761	26931
			Cortex	YZ 402:Red	83.4025	18.2622	1	72	1523.11	15	42971				Cortex		YZ 279:Green	105201	26548	0	122	2792867	22	78794
																														GMR83E12_UAS-PH-GFP_UAS-PH-PLCdelta_cherry_GFPrabbit488_cherryrat_568_HRP647_20x_adult_10.czi:c:1/3 z:125/157 - GMR83E12_UAS-PH-GFP_UAS-PH-PLCdelta_cherry	16530	91596	31	211	1514089	4305			0.510435			GMR83E12_UAS-PH-GFP_UAS-PH-PLCdelta_cherry_GFPrabbit488_cherryrat_568_HRP647_20x_adult_10.czi:c:2/3 z:125/157 - GMR83E12_UAS-PH-GFP_UAS-PH-PLCdelta_cherry	17234	112388	42	209	1936838	5507000
			Neuropil	YZ 342:Red	47.0712	38.2041	3	116	1798.31	34	50735		0.776466		Neuropil		YZ 385:Green	105768	19692	1	70	2082794	17	58761		1.10791				GMR83E12_UAS-PH-GFP_UAS-PH-PLCdelta_cherry_GFPrabbit488_cherryrat_568_HRP647_20x_adult_10.czi:c:1/3 z:125/157 - GMR83E12_UAS-PH-GFP_UAS-PH-PLCdelta_cherry	16530	179447	39	255	2966278	8434						GMR83E12_UAS-PH-GFP_UAS-PH-PLCdelta_cherry_GFPrabbit488_cherryrat_568_HRP647_20x_adult_10.czi:c:2/3 z:125/157 - GMR83E12_UAS-PH-GFP_UAS-PH-PLCdelta_cherry	17234	107816	37	186	1858056	5283000
			Cortex	YZ 342:Red	47.0712	29.6642	3	136	1396.33	23	39394				Cortex		YZ 385:Green	105768	21817	2	84	2307552	19	65102
																														9												9
			Neuropil	YZ 588:Red	93.3271	34.8982	3	173	3256.95	30	91887		0.528148		Neuropil		YZ 551:Green	58733	34024	1	82	1998328	32	56378000		1.0221				GMR83E12UAS-PH-GFPUAS-PH-PLCdelta_cherry_GFPrabbit488_cherryrat_568_HRP647_20x.czi:c:1/3 z:187/253 - GMR83E12UAS-PH-GFPUAS-PH-PLCdelta_cherry_G	35874	46539	7	114	1669543	4747			0.613542			GMR83E12UAS-PH-GFPUAS-PH-PLCdelta_cherry_GFPrabbit488_cherryrat_568_HRP647_20x.czi:c:2/3 z:187/253 - GMR83E12UAS-PH-GFPUAS-PH-PLCdelta_cherry_G	35874	51647	11	144	1852781	5268
			Cortex	YZ 588:Red	93.3271	18.4314	1	81	1720.15	15	48530				Cortex		YZ 551:Green	58733	34776	0	139	2042493	28	57624000						GMR83E12UAS-PH-GFPUAS-PH-PLCdelta_cherry_GFPrabbit488_cherryrat_568_HRP647_20x.czi:c:1/3 z:187/253 - GMR83E12UAS-PH-GFPUAS-PH-PLCdelta_cherry_G	35874	75853	19	147	2721140	7737000						GMR83E12UAS-PH-GFPUAS-PH-PLCdelta_cherry_GFPrabbit488_cherryrat_568_HRP647_20x.czi:c:2/3 z:187/253 - GMR83E12UAS-PH-GFPUAS-PH-PLCdelta_cherry_G	35874	48824	12	133	1751490	4980
															10															GMR83E12UAS-PH-GFPUAS-PH-PLCdelta_cherry_GFPrabbit488_cherryrat_568_HRP647_20x.czi:c:1/3 z:161/253 - GMR83E12UAS-PH-GFPUAS-PH-PLCdelta_cherry_G	86168	49343	3	142	4251759	12089			0.376851			GMR83E12UAS-PH-GFPUAS-PH-PLCdelta_cherry_GFPrabbit488_cherryrat_568_HRP647_20x.czi:c:2/3 z:161/253 - GMR83E12UAS-PH-GFPUAS-PH-PLCdelta_cherry_G	86168	159653	10	255	13756932	39115
		10	Neuropil	YZ 404:Red	87.3015	68.3378	8	173	5965.99	66	168316		0.569287		Neuropil		YZ 512:Green	99920	57772	4	255	5772601	43	162860		1.34326				GMR83E12UAS-PH-GFPUAS-PH-PLCdelta_cherry_GFPrabbit488_cherryrat_568_HRP647_20x.czi:c:1/3 z:161/253 - GMR83E12UAS-PH-GFPUAS-PH-PLCdelta_cherry_G	86168	130935	24	255	11282337	32079000						GMR83E12UAS-PH-GFPUAS-PH-PLCdelta_cherry_GFPrabbit488_cherryrat_568_HRP647_20x.czi:c:2/3 z:161/253 - GMR83E12UAS-PH-GFPUAS-PH-PLCdelta_cherry_G	86168	98102	19	250	8453224	24035
			Cortex	YZ 404:Red	87.3015	38.9038	4	155	3396.36	33	95820				Cortex		YZ 512:Green	99920	77603	3	255	7754093	62	218763
																														GMR83E12UAS-PH-GFPUAS-PH-PLCdelta_cherry_GFPrabbit488_cherryrat_568_HRP647_20x.czi:c:1/3 z:177/253 - GMR83E12UAS-PH-GFPUAS-PH-PLCdelta_cherry_G	41501	116958	26	252	4853877	13801			0.759009			GMR83E12UAS-PH-GFPUAS-PH-PLCdelta_cherry_GFPrabbit488_cherryrat_568_HRP647_20x.czi:c:2/3 z:177/253 - GMR83E12UAS-PH-GFPUAS-PH-PLCdelta_cherry_G	41501	214525	64	255	8903054	25314
			Neuropil	YZ 631:Red	106.3	40.6879	4	146	4325.13	35	122023		0.618105		Neuropil		YZ 400:Green	127319	33354	0	193	4246580	22	119807000		1.65114				GMR83E12UAS-PH-GFPUAS-PH-PLCdelta_cherry_GFPrabbit488_cherryrat_568_HRP647_20x.czi:c:1/3 z:177/253 - GMR83E12UAS-PH-GFPUAS-PH-PLCdelta_cherry_G	41501	154093	49	255	6395048	18183						GMR83E12UAS-PH-GFPUAS-PH-PLCdelta_cherry_GFPrabbit488_cherryrat_568_HRP647_20x.czi:c:2/3 z:177/253 - GMR83E12UAS-PH-GFPUAS-PH-PLCdelta_cherry_G	41501	195500	61	255	8113477	23069
			Cortex	YZ 631:Red	106.3	25.1494	2	176	2673.38	19	75423				Cortex		YZ 400:Green	127319	55072	1	255	7011765	35	197820000						10
																														GMR83E12_UAS-PH-GFP_UAS-PH-PLCdelta_cherry_GFPrabbit488_cherryrat_568_HRP647_20x_adult_1.czi:c:1/3 z:97/182 - GMR83E12_UAS-PH-GFP_UAS-PH-PLCdelta_cherry_	62.2517	80.565	14	228	5015.31	60	14260		0.517079			10
			Neuropil	YZ 148:Red	98.5376	49.8399	9	141	4911.11	47	138555		0.501634		Neuropil		YZ 369:Green	90527	49584	0	199	4488706	38	126638000		1.26295				GMR83E12_UAS-PH-GFP_UAS-PH-PLCdelta_cherry_GFPrabbit488_cherryrat_568_HRP647_20x_adult_1.czi:c:1/3 z:97/182 - GMR83E12_UAS-PH-GFP_UAS-PH-PLCdelta_cherry_	62.2517	155.808	75	255	9699.31	150	27578						Area	Mean	Min	Max	IntDen	Median	RawIntDen
			Cortex	YZ 148:Red	98.5376	25.0014	2	101	2463.58	22	69504				Cortex		YZ 369:Green	90527	62622	1	254	5668960	47	159936000																		GMR83E12_UAS-PH-GFP_UAS-PH-PLCdelta_cherry_GFPrabbit488_cherryrat_568_HRP647_20x_adult_1.czi:c:2/3 z:102/182 - GMR83E12_UAS-PH-GFP_UAS-PH-PLCdelta_cherry	48.887	143.935	41	255	7036.56	141	20007
																																										GMR83E12_UAS-PH-GFP_UAS-PH-PLCdelta_cherry_GFPrabbit488_cherryrat_568_HRP647_20x_adult_1.czi:c:2/3 z:102/182 - GMR83E12_UAS-PH-GFP_UAS-PH-PLCdelta_cherry	48.887	83.259	26	227	4070.28	80	11573
																														GMR83E12_UAS-PH-GFP_UAS-PH-PLCdelta_cherry_GFPrabbit488_cherryrat_568_HRP647_20x_adult_1.czi:c:1/3 z:102/182 - GMR83E12_UAS-PH-GFP_UAS-PH-PLCdelta_cherry	66.4722	80.2963	2	249	5337.47	63	15176		0.498637
															11															GMR83E12_UAS-PH-GFP_UAS-PH-PLCdelta_cherry_GFPrabbit488_cherryrat_568_HRP647_20x_adult_1.czi:c:1/3 z:102/182 - GMR83E12_UAS-PH-GFP_UAS-PH-PLCdelta_cherry	66.4722	161.032	85	255	10704.1	153	30435
															Neuropil		YZ 389:Red	160744	25058	2	85	4027954	21	113639		1.0943																GMR83E12_UAS-PH-GFP_UAS-PH-PLCdelta_cherry_GFPrabbit488_cherryrat_568_HRP647_20x_adult_1.czi:c:2/3 z:102/182 - GMR83E12_UAS-PH-GFP_UAS-PH-PLCdelta_cherry	100.236	143.333	23	255	14367.1	132	40850
															Cortex		YZ 389:Red	160744	27421	3	115	4407714	19	124353000																		GMR83E12_UAS-PH-GFP_UAS-PH-PLCdelta_cherry_GFPrabbit488_cherryrat_568_HRP647_20x_adult_1.czi:c:2/3 z:102/182 - GMR83E12_UAS-PH-GFP_UAS-PH-PLCdelta_cherry	100.236	103.049	39	214	10329.2	96	29369
																														GMR83E12_UAS-PH-GFP_UAS-PH-PLCdelta_cherry_GFPrabbit488_cherryrat_568_HRP647_20x_adult_1.czi:c:1/3 z:123/182 - GMR83E12_UAS-PH-GFP_UAS-PH-PLCdelta_cherry	116.063	90.2576	15	255	10475.5	73	29785		0.502599
															Neuropil		YZ 250:Green	208843	19473	0	82	4066838	17	114736		1.06003				GMR83E12_UAS-PH-GFP_UAS-PH-PLCdelta_cherry_GFPrabbit488_cherryrat_568_HRP647_20x_adult_1.czi:c:1/3 z:123/182 - GMR83E12_UAS-PH-GFP_UAS-PH-PLCdelta_cherry	116.063	179.582	49	255	20842.7	176	59262
															Cortex		YZ 250:Green	207851	20642	0	131	4290532	14	121047																		GMR83E12_UAS-PH-GFP_UAS-PH-PLCdelta_cherry_GFPrabbit488_cherryrat_568_HRP647_20x_adult_1.czi:c:2/3 z:123/182 - GMR83E12_UAS-PH-GFP_UAS-PH-PLCdelta_cherry	116.063	196.388	61	255	22793.3	208	64808
																																										GMR83E12_UAS-PH-GFP_UAS-PH-PLCdelta_cherry_GFPrabbit488_cherryrat_568_HRP647_20x_adult_1.czi:c:2/3 z:123/182 - GMR83E12_UAS-PH-GFP_UAS-PH-PLCdelta_cherry	116.063	155.288	44	255	18023.1	146	51245
															Neuropil		YZ 534:Green	118741	29655	1	136	3521266	26	99344		1.60813
															Cortex		YZ 534:Green	118529	47689	0	206	5652478	37	159471
															12
															Neuropil		YZ 389:Green	112716	27280	1	136	3074834	24	86749		1.95297
															Cortex		YZ 389:Green	112716	53277	0	253	6005157	36	169421
															Neuropil		YZ 235:Green	147913	42261	0	158	6251005	39	176357		2.13194
															Cortex		YZ 235:Green	147913	90098	3	253	13326642	83	375979
															Neuropil		YZ 503:Green	108037	32817	1	147	3545475	26	100027		1.88411
															Cortex		YZ 503:Green	108001	61831	1	227	6677800	52	188398

## Sheet: Fig.8
Figure 8	j
	karst
			Slide	Area	Mean	Min	Max	IntDen	RwasInDen		Cortex/Neuropil Mean
			372
	Neuropil apical			77625	8660	0	62	672218	18965		0.412356
	Cortex basal			77625	3571	0	46	277217	7821
			503
	Neuropil apical		1	187505	9945	0	84	1864665	52607		0.521569
	Cortex basal		2	187505	5187	0	74	972545	27438
			104
	Neuropil apical		1	115977	11133	0	84	1291126	36426		0.388215
	Cortex basal		2	115977	4322	0	38	501266	14142
			Slide	Area	Mean	Min	Max	IntDen	RwasInDen
			585
	Neuropil apical			70571	12312	0	56	868868	24513
	Cortex basal			70571	8014	0	68	565528	15955		0.65091
			568
	Neuropil apical		1	81488	10127	0	56	825235	23282		0.659919
	Cortex basal		2	81488	6683	0	48	544580	15364
			607
	Neuropil apical		1	125689	10799	0	69	1357338	38294		0.634411
	Cortex basal		2	125689	6851	0	53	861035	24292
			Slide	Area	Mean	Min	Max	IntDen	RwasInDen
	Neuropil apical		99
	Cortex basal		1	90669	17542	0	84	1590496	44872		0.476856
			2	90669	8365	0	75	758456	21398
			157
	Neuropil apical		1	109313	13165	0	81	1439075	40600		0.583973
	Cortex basal		2	109313	7688	0	66	840370	23709
			207
	Neuropil apical		1	97651	23484	0	85	2293268	64699		0.71883
	Cortex basal		2	97651	16881	0	85	1648414	46506
			Label	Area	Mean	Min	Max	IntDen	RawIntDen
	Neuropil apical	1	YZ 598:Green	109915	154134	37	255	16941696	477969		0.5358
	Cortex basal	2	YZ 598:Green	109915	82585	2	254	9077368	256096
	Neuropil apical	3	YZ 456:Green	104138	101487	7	255	10568653	298169		0.656626
	Cortex basal	4	YZ 456:Green	104138	66639	1	255	6939634	195785
	Neuropil apical	1	YZ 397:Green	144297	106162	13	254	15318945	432187
	Cortex basal	2	YZ 397:Green	144297	69339	4	249	10005464	282280		0.653143
	Neuropil apical	1	YZ 376:Green	110837	39234	0	253	4348556	122684		0.403477
	Cortex basal	2	YZ 376:Green	110837	15830	0	237	1754536	49500
	Neuropil apical	1	YZ 486:Green	105485	50208	0	254	5296147	149418		0.309572
	Cortex basal	2	YZ 486:Green	105485	15543	0	136	1639552	46256
	Neuropil apical	1	YZ 749:Green	99459	53235	0	255	5294694	149377		0.339889
	Cortex basal	2	YZ 749:Green	99459	18094	0	232	1799658	50773
	Neuropil apical	1	YZ 394:Green	136712	45186	0	255	6177492	174283		0.539813
	Cortex basal	2	YZ 394:Green	136712	24392	0	255	3334718	94081
	Neuropil apical	1	YZ 496:Green	99105	46883	0	255	4646331	131085		0.437877
	Cortex basal	2	YZ 496:Green	99105	20529	0	254	2034553	57400000
	Neuropil apical	3	YZ 533:Green	86734	64448	0	255	5589846	157704000		0.2138
	Cortex basal	4	YZ 533:Green	86734	13779	0	179	1195105	33717000
	Neuropil apical	1	YZ 541:Green	120017	57533	0	255	6904969	194807		0.432986
	Cortex basal	2	YZ 541:Green	120017	24911	0	255	2989765	84349
	Neuropil apical	3	YZ 669:Green	86344	38250	0	251	3302640	93176		0.479451
	Cortex basal	4	YZ 669:Green	86344	18339	0	247	1583478	44674
	Neuropil apical	5	YZ 702:Green	181834	44032	0	252	8006569	225886		0.359738
	Cortex basal	6	YZ 702:Green	181834	15840	0	231	2880310	81261
	Neuropil apical	1	YZ 512:Green	183145	23928	0	125	4382300	123636000		0.683843
	Cortex basal	2	YZ 512:Green	183145	16363	0	125	2996854	84549000
	Neuropil apical	3	YZ 382:Green	92547	15261	0	89	1412349	39846000		0.915471
	Cortex basal	4	YZ 382:Green	92547	13971	0	52	1292934	36477000
	Neuropil apical	5	YZ 464:Green	146530	16618	0	166	2434977	68697000		0.689493
	Cortex basal	6	YZ 464:Green	146530	11458	0	86	1678967	47368000
	Neuropil apical	1	YZ 524:Green	183358	19117	0	180	3505244	98892		0.619239
	Cortex basal	2	YZ 524:Green	183358	11838	0	98	2170521	61236
	Neuropil apical	1	YZ 276:Green	168365	14988	0	75	2523484	71194		0.862623
	Cortex basal	2	YZ 276:Green	168365	12929	0	92	2176724	61411000
	Neuropil apical	3	YZ 398:Green	211466	35805	0	186	7571515	213612000		0.647731
	Cortex basal	4	YZ 398:Green	211466	23192	0	171	4904407	138366000
	Neuropil apical	1	YZ 313:Green	147487	31868	1	104	4700137	132603000		0.686425
	Cortex basal	2	YZ 313:Green	147487	21875	3	96	3226255	91021000
	Neuropil apical	1	YZ 501:Green	73691	22584	2	63	1664222	46952000		0.635671
	Cortex basal	2	YZ 501:Green	73691	14356	2	46	1057932	29847000
	Neuropil apical	1	YZ 612:Green	100487	34365	2	121	3453246	97425		0.827179
	Cortex basal	2	YZ 612:Green	100487	28426	4	99	2856456	80588
	Neuropil apical	2	YZ 482:Green	76562	29283	0	160	2241943	63251		0.50029
	Cortex basal	3	YZ 482:Green	76562	14650	0	141	1121627	31644
	Neuropil apical	1	YZ 549:Green	90421	40667	0	192	3677154	103742		0.702068
	Cortex basal	2	YZ 549:Green	90421	28551	0	192	2581579	72833
											0.652464
	Neuropil apical	1	YZ 860:Green	164714	27131	0	150	4468857	126078
	Cortex basal	2	YZ 860:Green	164714	17702	0	164	2915791	82262
	Neuropil apical	1	YZ 716:Green	67381	15342	0	89	1033759	29165		0.598423
	Cortex basal	2	YZ 716:Green	67381	9181	0	60	618625	17453
	Neuropil apical	1	YZ 644:Green	112928	13368	0	61	1509681	42592		0.448758
	Cortex basal	2	YZ 644:Green	112928	5999	0	42	677499	19114
	Neuropil apical	1	YZ 886:Green	141072	12751	0	67	1798807	50749		0.34264
	Cortex basal	2	YZ 886:Green	141072	4369	0	29	616392	17390

## Sheet: Fig.9
Figure 8	i	PIP2-kst RNAi																PIP3-kst RNAi														PIP2 kst-GOF													PIP3 - kst GOF
		Larva 1														C/N		Larva 1														Larva 1													Larva 1
						Label	Area	Mean	Min	Max	IntDen	Median	RaIntDen			0.590016					Label	Area	Mean	Min	Max	IntDen	Median	RaIntDen		C/N				Label	Area	Mean	Min	Max	IntDen	Median	RaIntDen		C/N				Label	Area	Mean
		Apical Neuropil			1	YZ 461:0001-0107-0378:Red	184.492	36.0895	2	107	6658.23	34	187846					Apical Neuropil		1	YZ 310:Green	121.541	14.9924	0	87	1822.2	12	51409		1.76695		Apical Neuropil	1	YZ 437:Red	104634	43722	4	158	4574838	37	129068		1.06123		Apical Neuropil	3	YZ 470:Green	165033	50042
		Basal Cortex			2	YZ 461:0001-0107-0378:Red	184.492	21.2934	0	115	3928.46	17	110832					Basal Cortex		2	YZ 310:Green	121.541	26.4908	0	179	3219.73	17	90837				Basal Cortex	2	YZ 437:Red	104634	46399	5	198	4854926	41	136970				Basal Cortex	4	YZ 470:Green	165033	67524
		Apical Neuropil			5	YZ 678:Red	131.041	28.0974	1	110	3681.9	24	103876			0.741798		Apical Neuropil		1	YZ 535:Green	55.1527	37.5701	2	154	2072.09	34	58459		1.14678		Apical Neuropil	1	YZ 497:Red	37324	33430	3	121	1247741	24	35202		1.17556		Apical Neuropil	1	YZ 506:Green	356791	41838
		Basal Cortex			6	YZ 678:Red	131.041	20.8426	1	105	2731.23	17	77055					Basal Cortex		2	YZ 535:Green	55.1527	43.0848	6	239	2376.24	39	67040				Basal Cortex	2	YZ 497:Red	37324	39299	3	143	1466792	33	41382				Basal Cortex	2	YZ 506:Green	356791	33865
		Apical Neuropil			7	YZ 550:Red	123.172	29.5922	1	130	3644.93	26	102833			0.342925		Apical Neuropil		3	YZ 403:Green	63.2342	34.727	4	109	2195.93	35	61953		1.77757		Apical Neuropil	1	YZ 721:Red	129800	37689	3	158	4892001	29	138016		0.971344		Apical Neuropil	3	YZ 574:Green	450437	47218
		Basal Cortex			8	YZ 550:Red	123.172	10.1479	0	72	1249.94	7	35264					Basal Cortex		4	YZ 403:Green	63.2342	61.7298	4	169	3903.44	57	110126				Basal Cortex	2	YZ 721:Red	129800	36609	2	224	4751887	25	134063				Basal Cortex	4	YZ 574:Green	450437	52086
		Larva 2																Larva 2														Larva 2													Larva 2
		Apical Neuropil			1	YZ 546:0001-0354-0411:Red	139.158	54.9791	6	172	7650.77	51	215848			0.827865		Apical Neuropil		3	YZ 505:Green	64.2267	37.2379	2	140	2391.66	33	67475		1.4663		Apical Neuropil	1	YZ 512:Red	63341	46883	7	128	2969597	45	83780		0.958855		Apical Neuropil	1	YZ 557:Green	422648	55895
		Basal Cortex			2	YZ 546:0001-0354-0411:Red	139.158	45.5153	4	226	6333.8	32	178693					Basal Cortex		4	YZ 505:Green	64.2267	54.6021	1	182	3506.91	52	98939				Basal Cortex	2	YZ 512:Red	63341	44954	2	154	2847382	35	80332				Basal Cortex	2	YZ 557:Green	422648	47483
		Apical Neuropil			3	YZ 398:Red	103.89	42.073	7	122	4370.96	40	123316			1.11124		Apical Neuropil		3	YZ 359:Green	95.3475	18.5286	1	74	1766.66	16	49842		1.55483		Apical Neuropil	4	YZ 397:Red	93044	32146	3	168	2991006	27	84384000		0.910627		Apical Neuropil	1	YZ 436_PIP2-PIP3_kst GOF.png:Green	282782	42658
		Basal Cortex			4	YZ 398:Red	103.89	46.7533	4	239	4857.19	34	137034					Basal Cortex		4	YZ 359:Green	95.3475	28.8089	0	151	2746.86	22	77496				Basal Cortex	5	YZ 397:Red	93044	29273	1	133	2723678	20	76842000				Basal Cortex	2	YZ 436_PIP2-PIP3_kst GOF.png:Green	282108	31954
		Apical			5	YZ 661:Red	120.62	55.1516	8	189	6652.39	47	187681			0.885146		Apical		3	YZ 401:Green	109.207	18.1827	0	190	1985.67	14	56021		1.55483		Apical	1	YZ 425:Red	82304	51123	4	225	4207626	38	118708		0.957162		Apical	1	YZ 325:Green	345839	45245
		Basal Cortex			6	YZ 661:Red	120.62	48.8172	3	217	5888.33	37	166125					Basal Cortex		4	YZ 401:Green	109.207	45.3431	0	167	4951.76	42	139702				Basal Cortex	2	YZ 425:Red	82304	48933	1	250	4027352	39	113622				Basal Cortex	2	YZ 325:Green	345839	43868
		Larva 3																Larva 3														Larva 3													Larva 3
		Apical Neuropil			1	YZ 502:Red	119.131	39.8126	2	114	4742.92	36	133810			0.998234		Apical Neuropil		1	YZ 169:Green	113.318	28.3022	2	86	3207.15	27	90482		1.37615		Apical Neuropil	1	YZ 372:Red	116579	24763	2	102	2886832	20	81445		1.06429		Apical Neuropil	3	YZ 548:Green	296570	54055
		Basal Cortex			2	YZ 502:Red	119.131	39.7423	2	201	4734.55	24	133574					Basal Cortex		2	YZ 169:Green	113.318	38.9481	2	201	4413.53	33	124517				Basal Cortex	2	YZ 372:Red	116579	26355	3	110	3072388	20	86680				Basal Cortex	4	YZ 548:Green	296570	54279
		Apical Neuropil			3	YZ 632:Red	108.817	42.0349	4	130	4574.09	40	129047			1.11275		Apical Neuropil		1	YZ 275:Green	146.92	22.1795	2	86	3258.62	21	91934		2.02748		Apical Neuropil	1	YZ 524:Red	66495	49636	5	164	3300584	44	93118		1.06378		Apical Neuropil	1	YZ 430:Green	321559	30990
		Basal Cortex			4	YZ 632:Red	108.639	46.7742	2	236	5081.53	38	143363					Basal Cortex		2	YZ 275:Green	146.92	44.9686	2	188	6606.8	38	186395				Basal Cortex	2	YZ 524:Red	66495	52802	4	193	3511057	48	99056				Basal Cortex	2	YZ 430:Green	321559	30640
		Apical Neuropil			7	YZ 473:Red	138.555	35.3894	4	165	4903.38	30	138337			1.14488		Apical Neuropil		3	YZ 331:Green	64.7229	23.7623	1	124	1537.97	20	43390		1.62065		Apical Neuropil	1	YZ 740:Red	43491	45434	5	119	1975998	42	55748		0.836048		Apical Neuropil	3	YZ 669:Green	114701	49571
		Basal Cortex			8	YZ 473:Red	138.555	40.5165	4	165	5613.77	37	158379					Basal Cortex		4	YZ 331:Green	64.7229	38.5104	2	194	2492.5	29	70320				Basal Cortex	2	YZ 740:Red	43491	37985	1	179	1652029	30	46608000				Basal Cortex	4	YZ 669:Green	114701	53785
		Larva4																Larva4														Larva4													Larva4
		Apical Neuropil			1	YZ 387:Red	128.843	33.7065	3	121	4342.85	30	122523			1.05786		Apical Neuropil		5	YZ 450:Green	51.3246	26.4441	0	112	1357.23	21	38291		1.32786		Apical Neuropil	1	YZ 343:Red	61710	67450	13	159	4162363	65	117431		0.898102		Apical Neuropil	1	YZ 339:Green	308373	39103
		Basal Cortex			2	YZ 387:Red	128.843	35.6569	2	137	4594.16	27	129613					Basal Cortex		6	YZ 450:Green	51.3246	35.114	2	114	1802.21	32	50845				Basal Cortex	2	YZ 343:Red	61710	60577	4	198	3738190	60	105464				Basal Cortex	2	YZ 339:Green	308373	43559
		Apical Neuropil			1	YZ 672:Red	109.738	39.0032	4	117	4280.15	37	120754			0.97794		Apical Neuropil		3	YZ 370:Green	99.7427	26.9975	2	92	2692.81	25	75971		1.53041		Apical Neuropil	1	YZ 152:Red	58945	35438	4	78	2088891	37	58933		1.0213		Apical Neuropil	1	YZ 443:Green	176198	47841
		Basal Cortex			2	YZ 672:Red	109.738	38.1428	5	144	4185.72	33	118090					Basal Cortex		4	YZ 370:Green	99.7427	41.3173	0	115	4121.1	41	116267				Basal Cortex	2	YZ 152:Red	58945	36193	6	95	2133410	35	60189000				Basal Cortex	2	YZ 443:Green	176198	40270
		Apical Neuropil			3	YZ 574:Red	138.591	30.7785	5	95	4265.61	28	120344			1.15899		Apical Neuropil		1	YZ 529:Green	101.692	17.3709	0	84	1766.48	15	49837		2.31287		Apical Neuropil	1	YZ 578:Red	91023	42568	3	126	3874654	40	109314000		0.725404		Apical Neuropil	7	YZ 576:Green	150713	32462
		Basal Cortex			4	YZ 574:Red	138.591	35.6719	1	166	4943.79	30	139477					Basal Cortex		2	YZ 529:Green	101.692	40.1767	0	173	4085.66	34	115267				Basal Cortex	2	YZ 578:Red	91023	30879	1	134	2810732	24	79298000				Basal Cortex	8	YZ 576:Green	150713	39642
		Larva 5																Larva 5														Larva 5													Larva 5
		Apical Neuropil			5	YZ 698:Red	97.6869	26.9579	3	92	2633.43	23	74296			0.599494		Apical Neuropil		3	YZ 326:Green	63.7304	47.2091	4	147	3008.66	44	84882		1.28913		Apical Neuropil	1	YZ 402:Red	93788	56578	6	239	5306356	51	149706		1.17889		Apical Neuropil	3	YZ 523:Green	104989	40409
		Basal Cortex			6	YZ 698:Red	97.6869	16.1611	1	83	1578.73	12	44540					Basal Cortex		4	YZ 326:Green	63.7304	60.8587	3	220	3878.55	47	109424				Basal Cortex	2	YZ 402:Red	93788	66699	6	239	6255542	53	176485				Basal Cortex	4	YZ 523:Green	104989	37994
		Apical Neuropil			1	YZ 869:Red	212.955	27.4106	3	90	5837.22	25	164683					Apical Neuropil		5	YZ 298:Green	68.5864	39.3835	3	164	2701.17	38	76207		1.13768		Apical Neuropil	1	YZ 190:Red	64687	42430	7	149	2744662	36	77434		0.898303		Apical Neuropil	5	YZ 404:Green	249250	32115
		Basal Cortex			2	YZ 869:Red	212.955	13.495	0	89	2873.82	10	81078			0.492328		Basal Cortex		6	YZ 298:Green	68.5864	44.8057	1	239	3073.06	34	86699				Basal Cortex	2	YZ 190:Red	64687	38115	3	156	2465531	33	69559				Basal Cortex	6	YZ 404:Green	249250	55717
		Apical Neuropil			1	YZ 500:Red	73.7614	29.3734	3	93	2166.62	24	61126					Apical Neuropil		1	YZ 506:Green	92.76	60.7596	4	201	5636.07	55	159008		1.29218		Apical Neuropil	5	YZ 336:Red	127532	39032	2	150	4977850	34	140438000		1.22		Apical Neuropil	1	YZ 710:Green	281966	26821
		Basal Cortex			2	YZ 500:Red	73.7614	25.2975	3	117	1865.98	19	52644			0.861238		Basal Cortex		2	YZ 506:Green	92.76	78.5124	9	255	7282.81	66	205467				Basal Cortex	6	YZ 336:Red	127532	47619	2	213	6072893	36	171332000				Basal Cortex	2	YZ 710:Green	281966	17459
		Larva 6																Larva 6														Larva 6													Larva 6
		Apical Neuropil			1	YZ 367:Red	177.828	14.7813	1	68	2628.54	13	74158			0.897113		Apical Neuropil		2	YZ 326-1	127.035	17.7199	4	48	2251.05	17	63508		1.21195		Apical Neuropil	3	YZ 326:Red	35.587	65.1155	8	254	2317.26	55	65376		1.20367		Apical Neuropil	1	YZ 362:Green	254000	18287
		Basal Cortex			2	YZ 367:Red	177.828	13.2605	0	67	2358.1	11	66528					Basal Cortex		1	YZ 326-1	127.035	21.4757	4	80	2728.18	20	76969				Basal Cortex	4	YZ 326:Red	35.587	78.3775	7	255	2789.22	64	78691				Basal Cortex	2	YZ 362:Green	254000	19112
		Apical Neuropil			3	YZ 511:Red	157.625	28.6834	2	123	4521.21	25	127555			0.861948		Apical Neuropil		2	YZ 592:Green	92.4056	58.4895	5	186	5404.75	55	152482		1.18619		Apical Neuropil	1	YZ 264:Blue	75.4628	50.2349	5	175	3790.86	43	106950		0.836016		Apical Neuropil	5	YZ 436:Green	304261	13040
		Basal Cortex			4	YZ 511:Red	157.625	24.7236	1	144	3897.06	19	109946					Basal Cortex		1	YZ 592:Green	92.4056	69.3794	3	255	6411.04	57	180872				Basal Cortex	2	YZ 264:Blue	75.002	41.9972	2	140	3149.87	37	88866				Basal Cortex	6	YZ 436:Green	304261	12249
		Apical Neuropil			5	YZ 468:Red	98.2186	16.1415	1	51	1585.39	14	44728					Apical Neuropil		3	YZ 387:Green	101373	28357	2	81	2874604	29	81100		1.04101		Apical Neuropil	5	YZ 192:Red	73.2652	57.9207	10	173	4243.57	51	119722		0.710269		Apical Neuropil	1	YZ 560:Green	161736	14529
		Basal Cortex			6	YZ 468:Red	98.2186	19.2454	1	112	1890.26	14	53329			1.19229		Basal Cortex		4	YZ 387:Green	101373	29520	2	164	2992494	22	84426				Basal Cortex	6	YZ 192:Red	73.2652	41.1393	2	172	3014.08	24	85035				Basal Cortex	2	YZ 560:Green	161736	16596
		Larva 7																Larva 7														Larva 7													Larva 7
		Apical Neuropil			1	YZ 448:Red	94603	32980	8	94	3120026	88024				1.72495		Apical Neuropil		1	YZ 295:Green	167.585	31.6051	1	117	5296.54	28	149429				Apical Neuropil	1	YZ 274:Red	94036	21279	1	67	2000951	20	56452		0.884064		Apical Neuropil	3	YZ 247:Green	365085	15007
		Basal Cortex			2	YZ 448:Red	94603	56889	7	190	5381889	151837						Basal Cortex		2	YZ 295:Green	167.585	56.4281	2	250	9456.49	48	266792		1.78541		Basal Cortex	2	YZ 274:Red	94036	18812	0	76	1768998	13	49908				Basal Cortex	4	YZ 247:Green	365085	17837
		Apical Neuropil			1	YZ 679:Red	115409	55267	10	164	6378324	179949				0.97874		Apical Neuropil		3	YZ 408:Green	91.8385	33.5535	1	120	3081.5	27	86937		1.6403		Apical Neuropil	1	YZ 321:Red	123952	23450	4	60	2906646	21	82004		1.06614		Apical Neuropil	3	YZ 381:Green	203349	21950
		Basal Cortex			2	YZ 679:Red	115409	54092	4	246	6242711	176123						Basal Cortex		4	YZ 408:Green	91.8385	55.0378	3	227	5054.59	51	142603				Basal Cortex	2	YZ 321:Red	123952	25001	0	84	3098901	20	87428				Basal Cortex	4	YZ 381:Green	203349	26426
		Apical Neuropil			3	YZ 573:Red	120762	55582	10	173	6712182	189368				1.05367		Apical Neuropil		5	YZ 583:Green	124.554	29.6042	0	128	3687.33	25	104029		1.0546		Apical Neuropil	1	YZ 456:Red	88507	29511	5	62	2611920	29	73689		0.901325		Apical Neuropil	1	YZ 452:Green	123633	35284
		Basal Cortex			4	YZ 573:Red	120762	58565	6	254	7072412	199531						Basal Cortex		6	YZ 583:Green	124.554	31.2205	0	200	3888.65	21	109709				Basal Cortex	2	YZ 456:Red	88507	26599	2	85	2354198	23	66418				Basal Cortex	2	YZ 452:Green	123633	33839
		Larva 8																Larva 8														Larva 8													Larva 8
		Apical Neuropil			1	YZ 201:Red	62313	36385	7	118	2267251	63965				1.09097		Apical Neuropil		3	YZ 161:Green	96482	34801	5	116	3357651	32	94728		1.21189		Apical Neuropil	1	YZ 468:Red	78511	71496	17	169	5613204	68	158363		0.716586		Apical Neuropil	4	YZ 605:Green	338927	28245
		Basal Cortex			2	YZ 201:Red	62313	39695	6	123	2473471	69783						Basal Cortex		4	YZ 161:Green	96482	42175	0	206	4069106	27	114800				Basal Cortex	2	YZ 468:Red	78511	51233	4	163	4022319	42	113480				Basal Cortex	5	YZ 605:Green	338927	30681
		Apical Neuropil			3	YZ 318:Red	72734	59616	19	138	4336115	122333				0.857152		Apical Neuropil		3	YZ 374:Green	89995	39848	3	216	3586166	33	101175		0.935806		Apical Neuropil	1	YZ 645:Red	75356	22337	1	89	1683221	19	47488		0.816179		Apical Neuropil	1	YZ 479:Green	353211	26689
		Basal Cortex			4	YZ 318:Red	72734	51100	9	164	3716710	104858						Basal Cortex		4	YZ 374:Green	89995	37290	2	209	3355949	23	94680				Basal Cortex	2	YZ 645:Red	75356	18231	1	85	1373820	14	38759000				Basal Cortex	2	YZ 479:Green	353211	50050
		Apical Neuropil			5	YZ 601:Red	104209	21627	4	109	2253675	63582				0.761039		Apical Neuropil		9	YZ 437:Green	80283	46374	4	231	3723020	40	105036		1.0273		Apical Neuropil	1	YZ 784:Red	105201	35452	3	101	3729648	34	105223000		0.641233		Apical Neuropil	1	YZ 700:Green	435090	20495
		Basal Cortex			6	YZ 601:Red	104209	16459	2	87	1715121	48388						Basal Cortex		10	YZ 437:Green	80283	47640	2	251	3824712	36	107905				Basal Cortex	2	YZ 784:Red	105201	22733	0	144	2391557	14	67472000				Basal Cortex	2	YZ 700:Green	435090	30504
		Larva 9																Larva 9														Larva 9													Larva 9
		Apical Neuropil			1	YZ 364:Red	128028	55758	3	212	7138588	201398				0.904086		Apical Neuropil		1	YZ 539:Green	92547	56791	5	209	5255811	53	148280		1.02969		Apical Neuropil	1	YZ 492:Red	89889	25283	1	83	2272638	25	64117		0.820868		Apical Neuropil	1	YZ 505:Green	370048	26956
		Basal Cortex			2	YZ 364:Red	128028	50410	4	216	6453893	182081						Basal Cortex		2	YZ 539:Green	92547	58477	3	253	5411911	36	152684				Basal Cortex	2	YZ 492:Red	89889	20754	1	100	1865586	16	52633000				Basal Cortex	2	YZ 505:Green	370048	39192
		Apical Neuropil			3	YZ 430:Red	69685	39105	2	125	2725061	76881						Apical Neuropil		3	YZ 461:Green	90881	44291	2	181	4025190	41	113561		1.57237		Apical Neuropil	3	YZ 502:Red	121152	21661	1	93	2624325	19	74039		1.04594		Apical Neuropil	1	YZ 660:Green	508107	24182
		Basal Cortex			4	YZ 430:Red	69685	37001	3	115	2578424	72744				0.946196		Basal Cortex		4	YZ 461:Green	90881	69642	2	255	6329162	51	178562				Basal Cortex	4	YZ 502:Red	121152	22656	0	100	2744839	16	77439				Basal Cortex	2	YZ 660:Green	508107	22279
		Apical Neuropil			3	YZ 341:Red	108356	61874	10	232	6704420	189149				0.949429		Apical Neuropil		1	YZ 307:Green	121861	35938	1	219	4379393	27	123554000		1.2846		Apical Neuropil	1	YZ 377:Red	61001	25003	0	100	1525206	21	43030		1.02084		Apical Neuropil	1	YZ 445:Green	290509	29891
		Basal Cortex			4	YZ 341:Red	108356	58745	7	201	6365316	179582						Basal Cortex		2	YZ 307:Green	121861	46166	2	235	5625752	26	158717000				Basal Cortex	2	YZ 377:Red	61001	25524	0	99	1556965	21	43926				Basal Cortex	2	YZ 445:Green	290509	43304
		Larva 10																Larva 10														Larva 10													Larva 10
		Apical Neuropil			10	YZ 265:Red	71741	55950	6	158	4013883	113242						Apical Neuropil		1	YZ 512:Green	151032	36645	0	158	5534552	26	156144		1.52561		Apical Neuropil	3	YZ 382:Red	138803	27832	1	96	3863241	26	108992		0.809967		Apical Neuropil	1	YZ 550:Green	301603	16012
		Basal Cortex			11	YZ 265:Red	71741	50628	6	147	3632103	102471				0.904879		Basal Cortex		2	YZ 512:Green	151032	55906	0	255	8443573	36	238215				Basal Cortex	4	YZ 382:Red	138803	22543	0	130	3128994	16	88277				Basal Cortex	2	YZ 550:Green	301603	20971
		Apical Neuropil			1	YZ 476:Red	92441	87100	20	198	8051620	227157						Apical Neuropil		5	YZ 397:Green	177332	39282	1	209	6965934	35	196527		1.24765		Apical Neuropil	5	YZ 457:Red	137740	23408	1	96	3224270	19	90965		0.885467		Apical Neuropil	1	YZ 486:Green	456392	23653
		Basal Cortex			2	YZ 476:Red	92441	108541	15	255	10033643	283075				1.24617		Basal Cortex		6	YZ 397:Green	177332	49010	0	254	8691086	30	245198				Basal Cortex	6	YZ 457:Red	137740	20727	1	118	2854932	14	80545				Basal Cortex	2	YZ 486:Green	456392	23771
		Apical Neuropil			3	YZ 145:Red	63589	61138	12	142	3887662	109681000				1.03512		Apical Neuropil		7	YZ 707:Green	95773	55502	1	251	5315607	40	149967000		1.01303		Apical Neuropil	7	YZ 259:Red	135826	16683	1	59	2265939	15	63928000		1.52335		Apical Neuropil	1	YZ 386:Green	262613	30627
		Basal Cortex			4	YZ 145:Red	63589	63285	10	207	4024233	113534000						Basal Cortex		8	YZ 707:Green	95773	56225	0	245	5384867	42	151921000				Basal Cortex	8	YZ 259:Red	135826	25414	1	129	3451935	19	97388000				Basal Cortex	2	YZ 386:Green	262613	33787
[truncated: 28 more columns]

## Sheet: Fig. 10 GFP RNAi
Velocity		2.22507e-303	2.22507e-303	2.22507e-303	2.22507e-303	2.22507e-303	2.22507e-303	2.22507e-303	2.22507e-303	2.22507e-303																												2.22507e-303	2.22507e-303	2.22507e-303	2.22507e-303	2.22507e-303	2.22507e-303	2.22507e-303	2.22507e-303	2.22507e-303
Velocity		2.22507e-303	2.22507e-303	2.22507e-303	2.22507e-303	2.22507e-303	2.22507e-303	2.22507e-303	2.22507e-303	2.22507e-303																												2.22507e-303	2.22507e-303	2.22507e-303	2.22507e-303	2.22507e-303	2.22507e-303	2.22507e-303	2.22507e-303	2.22507e-303
Velocity		2.22507e-303	2.22507e-303	2.22507e-303	2.22507e-303	2.22507e-303	2.22507e-303	2.22507e-303	2.22507e-303	2.22507e-303																												2.22507e-303	2.22507e-303	2.22507e-303	2.22507e-303	2.22507e-303	2.22507e-303	2.22507e-303	2.22507e-303	2.22507e-303
Velocity		2.22507e-303	2.22507e-303	2.22507e-303	2.22507e-303	2.22507e-303	2.22507e-303	2.22507e-303	2.22507e-303	2.22507e-303																												2.22507e-303	2.22507e-303	2.22507e-303	2.22507e-303	2.22507e-303	2.22507e-303	2.22507e-303	2.22507e-303	2.22507e-303
Velocity		2.22507e-303	2.22507e-303	2.22507e-303	2.22507e-303	2.22507e-303	2.22507e-303	2.22507e-303	2.22507e-303	2.22507e-303																												2.22507e-303	2.22507e-303	2.22507e-303	2.22507e-303	2.22507e-303	2.22507e-303	2.22507e-303	2.22507e-303	2.22507e-303	2.22507e-303
Velocity		2.22507e-303	2.22507e-303	2.22507e-303	2.22507e-303	2.22507e-303	2.22507e-303	2.22507e-303	2.22507e-303	2.22507e-303																												2.22507e-303	2.22507e-303	2.22507e-303	2.22507e-303	2.22507e-303	2.22507e-303	2.22507e-303	2.22507e-303	2.22507e-303
Velocity		2.22507e-303	2.22507e-303	2.22507e-303	2.22507e-303	2.22507e-303	2.22507e-303	2.22507e-303	2.22507e-303	2.22507e-303																												2.22507e-303	2.22507e-303	2.22507e-303	2.22507e-303	2.22507e-303	2.22507e-303	2.22507e-303	2.22507e-303	2.22507e-303
Velocity		2.22507e-303	2.22507e-303	2.22507e-303	2.22507e-303	2.22507e-303	2.22507e-303	2.22507e-303	2.22507e-303	2.22507e-303																												2.22507e-303	2.22507e-303	2.22507e-303	2.22507e-303	2.22507e-303	2.22507e-303	2.22507e-303	2.22507e-303	2.22507e-303
Velocity		2.22507e-303	2.22507e-303	2.22507e-303	2.22507e-303	2.22507e-303	2.22507e-303	2.22507e-303	2.22507e-303	2.22507e-303																												2.22507e-303	2.22507e-303	2.22507e-303	2.22507e-303	2.22507e-303	2.22507e-303	2.22507e-303	2.22507e-303	2.22507e-303
Velocity		2.22507e-303	2.22507e-303	2.22507e-303	2.22507e-303	2.22507e-303	2.22507e-303	2.22507e-303	2.22507e-303	2.22507e-303																												2.22507e-303	2.22507e-303	2.22507e-303	2.22507e-303	2.22507e-303	2.22507e-303	2.22507e-303	2.22507e-303	2.22507e-303
Velocity		921954	104403	111803	538516	509902	156205	12083	8544	138924																												12083	707107	180278	223607	10198	116619	860233	111803	111803
Velocity		114018	107703	104403	632456	608276	128062	13	984886	138924																												1253	824621	151327	2	948683	113137	921954	100499	117047
Velocity		1253	133417	110454	67082	728011	1253	12083	107703	13																												133417	107703	150333	2	8544	127279	860233	10198	136015
Velocity		126491	139284	111803	67082	8	147648	142127	948683	134164																												13	114018	14	2	948683	136015	989949	114018	139284
Velocity		121655	13	131529	583095	8	166433	116619	894427	152315																												133417	104403	14	2	984886	136015	113137	111803	12083
Velocity		114018	984886	140357	632456	806226	178045	107703	806226	161555																												13	921954	130384	316228	948683	134536	106301	111803	107703
Velocity		107703	984886	110454	632456	707107	158114	121655	8544	143178																												107703	761577	143178	1	104403	120416	106301	114018	104403
Velocity		100499	102956	905539	728011	707107	134164	152971	824621	134164																												104403	894427	12083	1	921954	1	921954	111803	108167
Velocity		111803	984886	110454	632456	7	12083	106301	921954	12083																												117047	894427	111803	3	111803	989949	989949	10198	123693
Velocity		123693	116619	100499	640312	632456	114018	8544	948683	13																												12083	1253	1	412311	10198	120416	1	10198	134164
Velocity		139284	111803	100499	72111	707107	126491	921954	104403	148661																												126491	156525	921954	5	948683	141421	921954	10198	145602
Velocity		13	12083	11	781025	7	158114		10198	136015																												133417	152315	848528	316228	921954	15	921954	121655	138924
Velocity		107703	114018	13	860233	707107	156525		10198	134164																												12083	126491	781025	282843	921954	134536	108167	120416	108167
Velocity		107703	943398	13	781025	728011	139284		806226	13																												117047	108167	848528	360555	100499	120416	114018	120416	107703		2.22507e-303
Velocity		943398	894427	120416	848528	728011	130384		707107	117047																												116619	943398	781025	360555	110454	114018	114018	111803	116619
Velocity		984886	8544	1	781025	761577	111803		806226	134164																												111803	1	860233	316228	11	113137	921954	110454	13
Velocity		107703	8544	1	921954	806226	12083		707107	148661																												12083	943398	640312	424264	12	134536	860233	100499	138924
Velocity		116619	948683	1	848528	761577	130384		806226	143178	2.22507e-303	2.22507e-303																										134164	108167	707107	5	11	148661	921954	111803	156525
Velocity		13	107703	1	921954	8544	13		824621	136015	2.22507e-303	2.22507e-303																										134164	130384	806226	360555	9	155563	106301	121655	130384
Velocity		116619	12083	110454	921954	948683	152643		806226	114018	2.22507e-303	2.22507e-303																										13	122066	848528	316228	1	141421	989949	111803	12083
Velocity		984886	12083	120416	989949	104403	138924		100499	984886	2.22507e-303	2.22507e-303																										111803	921954	989949	538516	9	120416	120416	121655	116619
Velocity		948683	10198	13	848528	8544	116619		100499	107703	2.22507e-303	2.22507e-303																										108167	860233	989949	707107	11	113137	141421	111803	12083
Velocity		948683	8544	120416	72111	728011	116619		806226	117047	2.22507e-303	2.22507e-303																										111803	989949	106301	824621	12	136015	134536	111803	134164
Velocity		921954	824621	1	781025	707107	122066		905539	126491	2.22507e-303	2.22507e-303																										111803	1	921954	761577	110454	164012	120416	948683	138924
Velocity		104403	948683	905539	781025	761577	13		905539	117047	2.22507e-303	2.22507e-303																										107703	1	1	806226	11	162788	989949	10198	152315
Velocity		107703	107703	9	921954	8544	152315		824621	10198	2.22507e-303	2.22507e-303																										12083	114018	921954	72111	110454	148661	989949	104403	136015
Velocity		114018	13	9	1	8544	144222		100499	102956	2.22507e-303	2.22507e-303																										117047	138924	921954	67082	905539	134536	106301	111803	12083
Velocity		104403	139284	10198	116619	104403	138924		921954	984886	412311	120416																										121655	138924	781025	781025	10198	120416	113137	111803	984886
Velocity		921954	143178	9	122066	948683	130384		806226	1253	632456	134536																										10198	117047	447772	707107	121655	113137	127279	121655	111803
Velocity		905539	126491	806226	108167	10198	1		8	139284	728011	156205																										104403	943398	424853	640312	133417	134536	155563	111803	108167
Velocity		921954	117047	806226	894427	8544	122066		6	139284	728011	162788																										107703	943398	411461	447214	152971	162788	148661	10198	116619
Velocity		948683	107703	100499	943398	824621	120416		608276	136015	728011	158114																										107703	1	411461	412311	143178	162788	120416	10198	12083
Velocity		111803	117047	100499	1	824621	128062		806226	114018	824621	136015																										107703	102956	8544	5	126491	128062	106301	114018	122066
Velocity		13	117047	110454	120416	761577	148661		707107	107703	948683	128062																										111803	1253	921954	608276	123693	1	106301	121655	102956			2.22507e-303
Velocity		13	107703	100499	134164	8544	141421		7	12083	111803	113137																										12083	152643	860233	707107	123693	989949	128062	121655	894427
Velocity		123693	107703	100499	143178	8544	114018		728011	134164	1253	134536																										114018	134164	860233	8	133417	113137	155563	121655	943398
Velocity			921954	100499	130384	894427	114018		6	123693	130384	134536																										111803	114018	848528	824621	145602	127279	156205	121655	106301
Velocity			948683	905539	111803		114018		728011	13	12083	144222																										921954	102956	781025	9	162788	141421	148661	10198	122066
Velocity			824621	100499	948683		113137		707107	104403	104403	136015																										1	120416	297321	806226	143178	148661	120416	905539	130384
Velocity			761577	120416	943398		127279		7	943398	984886	134164																										921954	138924	284605	824621	131529	120416	106301	10198	138924
Velocity			761577	12	114018		128062		806226	102956	111803	111803																										860233	161245	272029	806226	111803	1	943398	921954	1253
Velocity			806226	110454	130384		141421		707107	111803	1253	114018	2.22507e-303																									72111	17	257099	806226	121655	1	108167	100499	106301
Velocity			761577	100499	142127		128062		608276		130384		2.22507e-303																									781025	156525	1	824621	130384	120416	116619	100499	116619
Velocity			824621	8	134164		106301		6		138924		2.22507e-303																									921954	130384	921954	905539	140357	148661	130384	905539	136015
Velocity			67082	9	120416		943398		608276		1253		2.22507e-303																									806226	111803	848528	921954	141421	164012	120416	905539	142127
Velocity			761577	100499	106301		114018		6		116619																											781025	134164	848528	948683	131529	158114	108167	806226	152643
Velocity			984886	110454	1		114018		632456		111803																											781025	161555	860233	894427	120416	142127	921954	806226	144222
Velocity			948683	12	106301		120416		509902		117047			2.22507e-303	2.22507e-303																							848528	152643	106301	948683	10198	130384	894427	905539	1253
Velocity			8544	131529	134536		144222		632456		108167			2.22507e-303	2.22507e-303																							848528	147648	482597	948683	120416	136015	102956	100499	122066
Velocity			905539	143178	136015		144222		761577		116619			2.22507e-303	2.22507e-303																							921954	12083	45793	894427	131529	158114	108167	1	122066
Velocity			921954	123693	1253		122066		761577		102956			2.22507e-303	2.22507e-303																							989949	111803	444185	948683	152971	172047	114018	120416	136015
Velocity			905539	948683	114018		102956		761577		943398			2.22507e-303	2.22507e-303																							127279	984886	430465	948683	155242	164012	114018	10198	161245
Velocity			921954	894427	984886		108167		8544		806226			2.22507e-303	2.22507e-303																							128062	1253	921954	10198	145602	152643	120416	806226	156525
Velocity			948683	107703	860233		122066		8544		707107			2.22507e-303	2.22507e-303																							113137	139284	921954	984886	13	130384	108167	905539	134164
Velocity			114018	984886	984886		138924		943398		72111			2.22507e-303	2.22507e-303																							108167	143178	113137	948683	117047	108167	943398	905539	1253
Velocity			120416	943398	102956		15		894427		806226			2.22507e-303	2.22507e-303																							108167	12083	122066	894427	126491	122066	806226	10198	116619
Velocity			117047	806226	114018		156525		8544		781025			2.22507e-303	2.22507e-303																							114018	860233	451885	104403	145602	130384	943398	10198	1253
Velocity			921954	108167	127279		144222		8544		781025			143178	130384																							120416	806226	452217	108167	145602	144222	1	100499	152643
Velocity			10198	107703	921954		111803		761577		860233			144222	130384																							134536	67082	108167	116619	152315	116619	1	100499	142127
Velocity			948683	102956	921954		102956		632456		72111			148661	14																							142127	72111	894427	117047	13	102956	984886	100499	136015
Velocity			100499	102956	848528		116619		412311		781025			141421	15																							15	72111	14	117047	117047	806226	102956	8	114018
Velocity			948683	108167	848528		136015		316228		806226			136015	160312																							12083	583095	14	12083	114018	943398	102956	9	989949
Velocity			824621	108167	921954		134164		0		943398			134536	16																							116619	360555	234307	116619	131529	114018	8544	100499	989949
Velocity			728011	1	113137		139284		0		114018			128062	140357																							12083	316228	248395	102956	141421	130384	894427	10198	106301
Velocity			608276	108167	113137		138924		2		114018			136015	140357																							143178	2	240832	106301	141421	156525	894427	100499	113137
Velocity			360555	122066	106301		114018		1		106301			15	14																							15	2	242074	122066	145602	134164	984886	11	113137
Velocity			141421	138924	989949		104403		0		114018			156205	160312																							147648	141421	183848	120416	139284	12083	984886	11	113137
Velocity			1	134164	860233		104403		0		114018			134536	160312																							138924	1	219545	107703	123693	111803	12083	110454	860233
Velocity			0	122066	943398		12083		0		113137			134536	140357	2.22507e-303	2.22507e-303																					1253	1	219545	107703	111803	12083	117047	905539	860233
Velocity			0	943398	943398		134164		141421		120416			114018	130384	2.22507e-303	2.22507e-303																					114018	1	21095	102956	121655	134164	107703	905539	781025
Velocity			1	1	106301		143178		141421		128062			108167	121655	2.22507e-303	2.22507e-303																					122066	1	948683	102956	133417	152315	984886	100499	781025
Velocity			1	102956	108167		152315		141421		142127			120416	130384	2.22507e-303	2.22507e-303																					148661	223607	117047	943398	133417	148661	921954	11	72111
Velocity			1	984886	120416		147648		0		136015			127279	141421	2.22507e-303	2.22507e-303																					148661	141421	117047	860233	138924	136015	984886	110454	565685
Velocity			1	111803	106301		1253		1		1253			134536	141421	2.22507e-303	2.22507e-303																					148661	1	111803	102956	138924	114018	984886	131529	583095
Velocity			1	1253	1		102956		0		108167			128062	120416	2.22507e-303	2.22507e-303																					136015	2	104403	111803	1253	104403	984886	120416	538516
Velocity			1	147648	921954		122066		0		102956			136015	110454	2.22507e-303	2.22507e-303																					127279	2	10198	984886	123693	126491	894427	100499	5
Velocity			1	134164	860233		1253		1		102956			116619	10198	2.22507e-303	2.22507e-303																					136015	2	111803	111803	126491	155242	984886	100499	5
Velocity			1	108167	848528		130384		1		102956			114018	110454	2.22507e-303	2.22507e-303																					148661	1	111803	102956	152315	155242	894427	111803	707107
Velocity			0	943398	1		143178		1		984886			114018	140357	824621	1																					164012	1	133417	111803	156525	145602	984886	131529	67082
Velocity			1	114018	106301		143178		0		894427			127279	140357	806226	1																					162788	1	143178	12083	156525	133417	108167	131529	72111
Velocity			1	111803	113137		13		0		984886			138924	14	806226	0																					148661	223607	13	984886	138924	126491	984886	130384	781025
Velocity			141421	108167	114018		114018		1		984886			120416	12	707107	141421																					134536	1	107703	107703	1253	131529	1	110454	848528
Velocity			141421	114018	989949		10198		0		984886			128062	12	707107	141421																					142127	1	984886	12083	117047	133417	102956	110454	989949
Velocity			1	108167	921954		126491		223607		8544			120416	130384	728011	223607																					147648	1	948683	1253	123693	152971	984886	921954	113137
Velocity			141421	116619	921954		143178		360555		984886			114018	15	921954	2																					15	2	12083	117047	136015	141421	1253	111803	127279
Velocity			141421	984886	921954		161245		538516		984886			102956	15	824621	2																					155563	141421	12083	12083	122066	120416	143178	133417	122066
Velocity			141421	943398	989949		167631		728011		894427			102956	150333	921954	447214																					148661	1	13	107703	134164	100499	143178	143178	114018
Velocity			141421	984886	114018		161245		632456		894427			102956	13	905539	67082																					134536	0	126491	111803	111803	11	12083	131529	102956
Velocity			0	102956	114018		143178		67082		116619			111803	12	824621	72111																					120416	1	114018	894427	107703	120416	102956	111803	113137
Velocity			1	948683	113137		121655		67082		138924			111803	13	921954	72111																					127279	1	921954	8544	102956	140357	948683	111803	113137
Velocity			0	984886	989949		131529		728011		134164			113137	14	10198	67082																					128062	223607	10198	102956	102956	14	12083	114018	128062
Velocity			1	117047	894427		136015		728011		12083			128062	15	111803	583095																					128062	2	10198	984886	116619	120416	126491	131529	141421
Velocity			1	136015	781025		158114		707107		1253			113137	14	121655	640312																					120416	4	120416	948683	122066	13	126491	123693	134536
Velocity			1	145602	848528		164924		707107		1253			106301	130384	13	640312																					122066	6	141421	824621	120416	120416	139284	131529	120416
Velocity			1	114018	848528		155242		948683		13			113137	130384	100499	447214																					114018	7	130384	984886	127279	130384	123693	111803	989949
Velocity			0	984886	848528		13		894427		139284			120416	14	10198	5																					1	7	141421	8544	120416	150333	104403	100499	106301
Velocity			1	921954	848528		104403		72111		155242			141421	15	921954	2																					989949	608276	121655	824621	848528	160312	824621	905539	120416
Velocity			0	894427	781025		126491		781025		155242			158114	16	824621	1																					106301	806226	121655	824621	921954	140357	921954	8	134536
Velocity			1	894427	848528		123693		806226		143178			15	14	905539	141421																					106301	728011	131529	948683	848528	140357	10198	1	134536
Velocity			1	806226	860233		148661		860233		131529			147648	13	1	223607																					108167	806226	155242	948683	781025	120416	921954	1	127279
Velocity			141421	894427	72111		158114		921954		111803			130384	130384	1	4																					127279	989949	162788	104403	707107	130384	921954	110454	114018
Velocity			2	8544	707107		152971		106301		111803			114018	13	10198	6																					134536	102956	152971	948683	5	150333	10198	100499	106301
Velocity			316228	824621	707107		133417		134536		110454			134536	14	905539	6																					127279	943398	143178	104403	360555	150333	111803	1	106301
Velocity			447214	8544	640312		10198		130384		110454			148661	14	8544	6																					120416	781025	111803	107703	223607	143178	10198	9	120416
Velocity			538516	8544	806226		107703		984886		10198			148661	130384	824621	707107																					122066	806226	123693	824621	1	121655	921954	100499	134536
Velocity			728011	8544	102956		114018		894427		10198			15	11	728011	608276																					128062	921954	121655	948683	141421	111803	10198	100499	134536
Velocity			7	894427	108167		13		894427		10198			148661	110454	824621	7																					138924	106301	143178	10198	1	10198	111803	100499	114018
Velocity			806226	984886	108167		126491		943398		10198			127279	110454	921954	632456																					138924	122066	152971	104403	141421	133417	123693	11	989949
Velocity			67082	948683	943398		133417		943398		100499			120416	130384	104403	728011																					152643	128062	143178	111803	282843	141421	136015	110454	921954
Velocity			632456	948683	806226		131529		943398		905539			128062	130384	117047	728011																					128062	113137	131529	111803	538516	151327	155242	100499	106301
Velocity			632456	806226	943398		110454		116619		10198			144222	12	117047	824621																					111803	106301	111803	100499	565685	131529	143178	9	106301
Velocity			538516	583095	102956		100499		13		10198			156205	110454	10198	707107																					1	108167	121655	120416	640312	120416	123693	905539	108167
Velocity			412311	5	12083		111803		107703		114018			148661	10198	984886	761577																					1	1253	133417	100499	640312	114018	117047	110454	113137
Velocity			424264	360555	138924		121655		984886		133417			148661	10198	948683	824621																					108167	147648	145602	9	640312	130384	114018	110454	989949
Velocity			316228	761577	144222		120416		984886		141421			141421	110454	104403	632456																					120416	15	133417	110454	707107	161245	126491	12	921954
Velocity			4	806226	128062		131529		984886		131529			127279	131529	111803	824621																					120416	144222	114018	110454	848528	171172	148661	12	848528
Velocity			223607	921954	117047		140357		984886		111803			120416	121655	121655	8544																					120416	122066	111803	123693	989949	162788	161555	11	921954
Velocity			141421	806226	943398		130384		102956		111803			144222	12	126491	948683																					113137	108167	921954	121655	106301	131529	136015	11	989949
Velocity			1	905539	984886		120416		130384		114018			148661	1	111803	8544																					1	1	921954	111803	106301	111803	114018	921954	106301
Velocity			1	905539	111803		1		138924		121655			156205	1	824621	761577																					113137	116619	104403	131529	984886	100499	107703	10198	113137
Velocity			1	100499	1253		10198		122066		110454			155563	110454	8544	72111																					113137	116619	131529	121655	943398	111803	107703	111803	114018
Velocity			0	110454	138924		111803		1		10198			142127	13	8544	894427																					114018	1253	143178	10198	860233	126491	117047	120416	106301
Velocity			1	110454	128062		121655		921954		1			120416	13	948683	8544																					136015	116619	121655	110454	943398	133417	107703	110454	1
Velocity			141421	120416	122066		13		989949		11			120416	120416	107703	806226																					136015	943398	120416	130384	943398	136015	117047	120416	989949
Velocity			1	1	943398		15		106301		1			122066	11	12083	806226																					136015	894427	110454	121655	860233	107703	126491	100499	106301
Velocity			282843	100499	894427		130384		113137		1			136015	905539	12083	806226																					122066	894427	131529	120416	781025	948683	10198	10198	113137
Velocity			538516	9	860233		12		141421		1			128062	9	107703	72111																					108167	102956	130384	120416	781025	104403	806226	121655	120416
Velocity			608276	9	943398		110454		134536		1			113137	905539	948683	583095																					108167	116619	150333	12	707107	114018	921954	133417	122066
Velocity			608276	8	114018		11		114018		100499			106301	110454	102956	67082																					116619	134164	160312	120416	72111	139284	921954	151327	106301
Velocity			608276	8	108167		13		989949		100499			781025	120416	102956	761577																					12083	116619	150333	9	781025	156525	10198	151327	921954
Velocity			707107	707107	943398		140357		781025		12			640312	1	111803	761577																					134164	102956	121655	1	707107	152315	10198	131529	921954
Velocity			608276	608276	806226		150333		921954		141421			67082	905539	12083	640312																					144222	1	110454	120416	894427	136015	123693	121655	921954
Velocity			538516	509902	860233		143178		106301		130384			640312	7	13	781025																					1253	1	130384	121655	894427	111803	143178	131529	989949
Velocity			728011	316228	67082		120416		120416		120416			5	806226	114018	781025																					120416	108167	15	120416	984886	102956	121655	131529	106301
Velocity			943398	141421	806226		905539		130384		120416			447214	707107	948683	806226																					111803	116619	160312	120416	102956	984886	100499	141421	114018
Velocity			116619	1	860233		100499		134164		111803			360555	905539	921954	72111																					116619	12083	16	14	116619	111803	10198	151327	106301
Velocity			921954	1	1		100499		102956		120416			360555	100499	894427	806226																					13	111803	140357	12	116619	1253	114018	131529	989949
Velocity			860233	141421	122066		120416		943398		111803			583095	11	948683	761577																					143178	984886	130384	100499	111803	139284	114018	12	943398
Velocity			943398	141421	108167		131529		894427		120416			72111	100499	948683	67082																					147648	806226	12	110454	943398	107703	136015	110454	989949
Velocity			943398	141421	106301		131529		860233		133417			860233	806226	114018	72111																					15	894427	130384	120416	984886	894427	143178	130384	106301
Velocity			894427	141421	1		133417		113137		133417			860233	905539	114018	806226																					128062	102956	15	13	948683	894427	155242	141421	122066
Velocity			102956	2	989949		114018		128062		121655			860233	905539	114018	894427																					116619	116619	140357	12	860233	1	123693	160312	144222
Velocity			102956	316228	1		10198		130384		121655			984886	131529	104403	761577																					122066	12083	14	12	72111	1253	10198	141421	152643
Velocity			984886	632456	120416		111803		108167		10198			111803	151327	948683	761577																					116619	12083	11	130384	640312	143178	104403	131529	136015
Velocity			984886	8544	122066		130384		921954		10198			143178	150333	921954	761577																					116619	111803	100499	12	640312	152643	123693	131529	113137
Velocity			728011	8544	136015		143178		806226		110454			152643	141421	984886	8544																					122066	108167	100499	9	424264	138924	126491	130384	113137
Velocity			806226	948683	128062		164924		848528		111803			158114	120416	107703	8544																					134536	102956	12	11	282843	114018	133417	140357	114018
Velocity			824621	8544	1		155242		921954		133417			142127	110454	107703	984886																					127279	116619	120416	130384	5	989949	143178	141421	128062
Velocity			806226	948683	921954		133417		114018		139284			136015	11	117047	111803																					106301	138924	12	13	707107	114018	121655	140357	136015
Velocity			824621	948683	943398		123693		128062		126491			128062	130384	107703	12083																					1	152643	1	13	860233	122066	921954	110454	142127
Velocity			824621	948683	106301		111803				123693			134536	130384	948683																						108167	138924	905539	130384	1	136015	806226	11	120416
Velocity			728011	824621	102956		120416				111803			148661	140357	8544																						1	111803	9	120416	1	138924	921954	905539	1
Velocity			632456	824621	108167		141421				114018			155563	111803	728011																						108167	102956	707107	110454	1	116619	10198	1	860233
Velocity			8	728011	102956		162788				123693			170294	921954	8544																						1253	108167	707107	100499	114018	1	131529	11	943398
Velocity			8	824621	1		158114				123693			15	905539	984886																						128062	116619	707107	110454	122066	894427	133417	120416	113137
Velocity			9	111803	806226		152971				139284			142127	10198	104403																						138924	1253	608276	14	138924	107703	131529	110454	134536
Velocity			806226	10198	761577		121655				152315			136015	120416	111803																						111803	138924	538516	140357	161245	134164	110454	100499	134536
Velocity			806226	10198	806226		111803				123693			136015	130384	111803																						111803	122066	7	14	144222	152643	921954	905539	128062
Velocity			806226	10198	761577		131529				111803			144222	131529	905539																						12083	984886	608276	13	116619	156525	10198	9	108167
Velocity			806226	100499	67082		131529				114018			158114	110454	905539																						117047	806226	707107	121655	1	134164	111803	1	989949
Velocity			7	100499	5		133417				104403			166433	100499	8																						13	943398	608276	121655	114018	12083	114018	11	1
Velocity			7	111803	5		148661				12083			161245	10198	806226																						147648	116619	707107	130384	122066	111803	111803	111803	106301
Velocity			7	121655	316228		148661				126491			152315	121655	100499																						143178	1253	707107	140357	136015	13	133417	120416	1
Velocity			509902	121655	223607		126491				143178			13	130384	104403																						12083	130384	728011	140357	144222	138924	10198	110454	114018
Velocity			412311	111803	1		114018				152315			139284	140357	104403																						12083	111803	7	150333	136015	166433	905539	9	102956
Velocity			360555	905539	0		948683				139284			148661	13	948683		2.22507e-303	2.22507e-303																			104403	108167	7	131529	120416	156205	806226	8	894427
Velocity			316228	1	223607		107703				117047			152315	110454	8544		2.22507e-303	2.22507e-303																			12083	102956	509902	111803	120416	122066	921954	8	860233
Velocity			316228	1	1		123693				12083			148661	100499	8544		2.22507e-303	2.22507e-303																			12083	102956	2	10198	130384	106301	100499	9	761577
Velocity			223607	905539	141421		117047				1253			136015	1	824621																						134164	122066	141421	111803	15	1	905539	100499	1
Velocity			141421	100499	141421		126491				12083			123693	12	894427																						134164	138924	141421	121655	144222	114018	110454	11	894427
Velocity			1	100499	1		139284				12083			111803	14	108167																						12083	144222	141421	121655	136015	127279	12	1	114018
Velocity			1	905539	0		114018				13			111803	120416	111803																						117047	116619	1	131529	122066	134536	131529	10198	114018
Velocity			1	608276	141421		921954				13			1253	110454	111803																						984886	108167	1	131529	116619	127279	1	806226	130384
Velocity			1	509902	1		948683				104403			143178	9	114018																						111803	102956	1	111803	943398	106301	110454	806226	111803
Velocity			316228	316228	1		10198				107703			144222	9	111803																						984886	122066	223607	948683	108167	860233	1	806226	106301
Velocity			1	1	0		111803				948683			134164	905539	10198																						102956	122066	223607	10198	130384	1	11	100499	102956
Velocity			282843	0	1		111803				107703			12083	9	921954																						107703	1253	509902	121655	12083	116619	11	12	116619
Velocity			360555	0	0		12083				12083			1253	1	8544				2.22507e-303	2.22507e-303																	117047	1253	608276	133417	12083	130384	1	13	134536
Velocity			282843	1	0		117047				143178			136015	11	948683				2.22507e-303	2.22507e-303																	104403	102956	921954	123693	111803	148661	12	13	128062
Velocity			223607	223607	0		111803				147648			15	1	10198				2.22507e-303	2.22507e-303																	984886	943398	707107	130384	111803	15	110454	110454	138924
Velocity			223607	141421	1		894427				143178			164012	905539	114018				2.22507e-303	2.22507e-303																	984886	761577	8	111803	984886	130384	110454	111803	116619
Velocity			608276	1	0		943398				12083			161245	8	117047				2.22507e-303	2.22507e-303																	921954	943398	824621	921954	111803	120416	100499	111803	102956
Velocity			806226	2	1		102956				111803			152643	8	107703				2.22507e-303	2.22507e-303																	107703	943398	100499	824621	111803	120416	100499	123693	943398
Velocity			8	282843	316228		107703				1253			136015	8	948683				2.22507e-303	2.22507e-303																	104403	984886	121655	104403	12083	134536	905539	133417	113137
Velocity			806226	412311	424264		116619				1253			122066	8	894427				2.22507e-303	2.22507e-303																	123693	111803	12	120416	111803	155563	1	143178	122066
Velocity			8	509902	424264		136015				147648			134536	8	894427				2.22507e-303	2.22507e-303																	136015	102956	130384	114018	123693	158114	9	133417	120416
Velocity			707107	583095	424264		142127				152315			141421	1	102956				2.22507e-303	2.22507e-303																	126491	943398	1	104403	117047	148661	8	111803	114018
Velocity			728011	583095	424264		116619				148661			148661	9	111803				761577	106301																	114018	943398	11	10198	921954	120416	11	10198	943398
Velocity			707107	781025	447214		116619				114018			144222	8	1253				894427	106301																	117047	102956	100499	104403	104403	106301	11	104403	860233
Velocity			6	806226	360555		108167				10198			136015	8	12083				8544	114018																	123693	102956	136015	894427	107703	114018	11	123693	781025
Velocity			6	860233	360555		102956				107703			114018	707107	104403				8544	114018																	114018	1253	161555	948683	13	136015	9	131529	860233
Velocity			2	781025	412311		102956				117047			921954	905539	921954				824621	122066																	117047	134164	158114	107703	133417	156205	8	131529	106301
Velocity			1	707107	282843		108167				12083			848528	905539	8544				728011	134536																	111803	1253	158114	117047	145602	15	905539	121655	113137
Velocity			1	640312	2		106301				117047			848528	121655	806226				728011	134536																	123693	116619	13	114018	136015	148661	905539	111803	106301
Velocity			1	848528	0		128062				107703			781025	121655	761577				728011	113137																	114018	943398	138924	984886	139284	114018	806226	111803	921954
Velocity			1	707107	0		114018				948683			583095	120416	894427				728011	848528																	111803	8544	142127	10198	117047	921954	905539	131529	921954
Velocity			1	447214	1		102956				8544			583095	10198	761577				761577	781025																	10198	1	169706	10198	134164	1	921954	141421	781025
Velocity			0	707107	1		106301				8544			565685	10198	728011				67082	848528																	10198	1253	169706	905539	147648	128062	608276	143178	921954
Velocity			0	72111	141421		108167				8544			640312	104403	67082				67082	921954																	111803	138924	148661	921954	158114	144222	538516	130384	1
Velocity			1	707107	141421		108167				104403			72111	114018	67082				728011	921954																	121655	134164	128062	10198	148661	144222	4	121655	989949
Velocity			0	781025	1		116619				10198			8544	133417	806226				728011	108167	2.22507e-303																143178	111803	106301	10198	139284	130384	7	111803	106301
Velocity			0	707107	223607		122066				117047			806226	131529	761577				761577	122066																	145602	894427	128062	10198	134164	108167	8	111803	113137
Velocity			1	72111	2		128062				117047			921954	131529	728011				761577	1253																	145602	984886	156205	121655	12083	108167	8	120416	108167
Velocity			1	761577	2		136015				126491			984886	10198	761577				806226	106301																	133417	943398	169706	114018	143178	102956	8	11	943398
Velocity			1	5	2		114018				123693			111803	10198	894427				806226	860233																	136015	806226	162788	114018	143178	1253	8	120416	943398
Velocity			1	565685	0		1				114018			984886	117047	728011				894427	921954																	126491	943398	141421	104403	139284	152643	7	10198	1
Velocity			1	8544	1		1				114018			948683	133417	8544				102956	921954																	145602	948683	144222	104403	126491	147648	707107	921954	108167
Velocity			0	583095	1		108167				111803			728011	133417	761577				984886	860233																	158114	984886	148661	12083	111803	138924	7	806226	108167
Velocity			0	282843	1		106301				13			360555	121655	921954				894427	921954																	136015	102956	176918	117047	984886	102956	608276	728011	114018
Velocity			1	67082	141421		114018				130384			223607	111803	948683				8544	943398																	126491	984886	183848	126491	104403	102956	6	608276	128062
Velocity			0	640312	1		127279				136015			141421	921954	824621				8544	106301																	114018	102956	176918	143178	110454	108167	6	509902	108167
Velocity			0	72111	1		142127				111803			2	921954	8544				894427	108167																	114018	102956	156205	126491	121655	111803	806226	509902	894427
Velocity			0	72111	2		128062				107703			223607	104403	894427				102956	1																	114018	108167	128062	984886	123693	1253	8	4	860233
Velocity			0	67082	1		106301				102956			1	123693	824621				948683	894427																	107703	984886	156205	984886	111803	147648	9	509902	860233
Velocity			1	640312	1		1				1			282843	123693	824621				948683	860233																	111803	12083	170294	126491	111803	1253	9	412311	989949
Velocity			1	583095	1		108167				1			141421	114018	8544				948683	860233																	123693	143178	172047	126491	114018	984886	9	509902	989949
Velocity			0	509902	1		106301				106301			2	948683	824621				948683	860233																	114018	143178	152643	13	121655	943398	1	6	108167
Velocity			0	412311	1		1				108167			141421	948683	104403				1	921954																	104403	117047	142127	126491	145602	102956	100499	707107	106301
Velocity			0	5	1		120416				113137			2	107703	102956				860233	106301																	10198	948683	130384	114018	162788	116619	110454	707107	921954
Velocity			0	223607	1		134536				106301			2	114018	943398				848528	128062																	10198	894427	138924	948683	162788	130384	120416	806226	848528
Velocity			141421	1	141421		120416				1			141421	139284	860233				848528	122066																	948683	8544	170294	806226	145602	134164	110454	824621	848528
Velocity			141421	1	2		108167				113137			223607	139284	860233				781025	921954																	921954	8544	166433	8544	133417	13	10198	921954	860233
Velocity			0	141421	412311		989949				106301			141421	114018	761577				72111	806226																	111803	761577	178045	984886	141421	111803	100499	104403	806226
Velocity			0	141421	412311		106301				106301			1	921954	943398				781025	848528																	141421	806226	136015	948683	152971	894427	905539	12083	860233
Velocity			1	316228	412311		114018				113137			0	107703	943398				848528	921954																	133417	632456	114018	948683	162788	108167	905539	114018	860233
Velocity			1	2	412311		120416				141421			1	921954	111803				848528	989949																	111803	316228	134536	104403	162788	13	100499	984886	860233
Velocity			0	412311	412311		134536				148661			1	114018	116619				848528	1																	10198	223607	164012	948683	143178	143178	905539	948683	921954
Velocity			141421	316228	412311		15				136015			1	123693	111803				806226	114018																	110454	360555	156205	8544	133417	139284	9	10198	921954
Velocity			316228	447214	509902		127279				116619			223607	121655	948683				806226	114018																	121655	608276	15	921954	111803	13	9	104403	943398
Velocity			583095	424264	4		106301				111803			1	107703	905539				806226	1																	133417	824621	130384	104403	123693	114018	100499	114018	781025
Velocity			860233	424264	360555		989949				108167			141421	921954	8544				806226	848528																	151327	921954	108167	104403	143178	107703	100499	111803	848528
Velocity			806226	5	565685		106301				102956			1	8544	8544				8544	921954																	161245	921954	114018	10198	152971	116619	100499	948683	848528
Velocity			67082	565685	806226		120416				860233			223607	102956	943398				860233	848528																	143178	905539	116619	100499	145602	134164	905539	102956	848528
Velocity			538516	72111	806226		144222				860233			1	107703	984886				943398	921954																	111803	905539	138924	10198	131529	139284	905539	806226	943398
Velocity			632456	848528	806226		155563				921954			1	107703	107703				102956	1																	111803	948683	152643	824621	111803	145602	100499	67082	1
Velocity			728011	707107	806226		162788				848528			223607	12083	111803				122066	989949																	121655	948683	13	67082	120416	117047	100499	728011	108167
Velocity			509902	106301	894427		144222				848528			360555	107703	107703				102956	120416																	141421	905539	108167	728011	130384	104403	100499	67082	860233
Velocity			5	11	894427		128062				1			640312	984886	984886				894427	122066																	133417	905539	111803	728011	130384	948683	110454	424264	860233
Velocity			3	131529	8544		128062				1			848528	943398	894427				894427	108167																	152971	100499	134164	806226	141421	117047	130384	447214	707107
Velocity			223607	806226	761577		134536				943398			943398	984886	921954				894427	921954																	141421	9	15	538516	130384	126491	12	282843	860233
Velocity			424264	806226	72111		155563				860233			1	984886	921954				894427	921954																	121655	8	134164	583095	110454	136015	11	360555	943398
Velocity			640312	104403	360555		162788				894427			106301	117047	108167				1	860233																	111803	8	138924	632456	100499	126491	1	360555	921954
Velocity			943398	100499	141421		164012				943398			108167	121655	130384				984886	1																	10198	905539	122066	583095	9	111803	1	4	921954
Velocity			984886	8	0		147648				781025			116619	13	134164				943398	1																	111803	905539	108167	412311	8	10198	11	640312	989949
Velocity			860233	806226	0		114018				5			136015	104403	12083				102956	106301																	121655	10198	116619	583095	806226	984886	11	781025	989949
Velocity			781025	905539	1		108167				360555			15	104403	102956				824621	128062																	131529	123693	136015	67082	707107	117047	1	848528	943398
Velocity			943398	10198	1		114018				141421			15	107703	943398				761577	122066																	131529	141421	144222	761577	707107	136015	12	860233	989949
Velocity			921954	905539	282843		113137				141421			130384	107703	860233				67082	114018																	130384	121655	152643	984886	824621	136015	13	984886	848528
Velocity			1	707107	447214		114018				223607			989949	136015	1				67082	943398																	100499	921954	116619	824621	806226	133417	12	102956	1
Velocity			120416	156205	538516		130384				2			921954	136015	108167				761577	921954																	100499	8544	116619	984886	8544	114018	1	116619	106301
Velocity			108167	176918	632456		136015				3			989949	136015	126491				761577	921954																	110454	948683	134164	8544	824621	10198	1	130384	106301
Velocity			943398	18868	632456		128062				2			106301	114018	116619				67082	1																	110454	984886	143178	806226	728011	111803	9	138924	116619
Velocity			72111	202485	67082		116619				3			1	984886	102956				583095	989949																	12	921954	158114	761577	728011	126491	110454	136015	142127
Velocity			806226	208087	632456		116619				316228			114018	824621	921954				447214	114018																	14	104403	148661	761577	761577	143178	11	107703	127279
Velocity			72111	202485	608276		122066				447214			116619	824621	848528				316228	114018																	13	948683	139284	509902	806226	150333	110454	104403	989949
Velocity			806226	202485	6		122066				5			108167	707107	781025				424264	943398																	12	104403	126491	412311	632456	131529	140357	104403	1
Velocity			72111	216333	5		134536				565685			1	707107	781025				583095	781025																	1	948683	123693	2	608276	120416	130384	117047	989949
Velocity			72111	224722	3		147648				583095			943398	921954	848528				761577	72111																	1	921954	114018	1	447214	110454	120416	134164	113137
Velocity			632456	230217	1		161245				5			921954	707107	848528				921954	806226																	12	806226	136015	141421	141421	100499	100499	143178	134536
Velocity			538516	1	1		144222				447214			106301	707107	921954				848528	921954																	11	824621	136015	4	1	10198	100499	134164	141421
Velocity			781025	1	0		116619				412311			108167	608276	102956				72111	989949																	12	728011	134164	632456	0	121655	100499	107703	128062
Velocity			860233	223607	0		102956				360555			122066	608276	989949				806226	114018																	14	728011	117047	921954	141421	120416	110454	984886	120416
Velocity			107703	223607	1		108167				5			138924	824621	848528				806226	120416																	14	761577	102956	894427	0	12	11	921954	989949
Velocity			984886	1	1		1				640312			1253	806226	848528				761577	122066																	11	984886	116619	943398	141421	110454	120416	948683	989949
Velocity			102956	1	223607		102956				848528			106301	10198	848528				67082	921954																	11	13	12083	943398	141421	905539	13	104403	134536
Velocity			894427	223607	2		943398				806226			943398	114018	921954				538516	860233																	11	111803	134164	948683	1	110454	11	111803	141421
Velocity			102956	424264	1		984886				860233			943398	111803	106301				360555	860233																	120416	10198	13	943398	1	111803	100499	102956	156205
Velocity			102956	360555	141421		108167				943398			116619	921954	120416				223607	921954																	130384	984886	134164	806226	141421	131529	9	8544	148661
Velocity			130384	360555	141421		1				989949			152643	824621	120416				141421	989949																	130384	104403	1253	894427	4	141421	1	632456	120416
Velocity			144222	316228	1		984886				108167			161245	824621	114018				2	113137																	150333	107703	107703	67082	6	150333	11	707107	114018
Velocity			13	447214	0		984886				128062			147648	921954	921954				5	120416																	140357	12083	984886	5	7	120416	11	824621	128062
Velocity			107703	509902	1		984886				142127			13	110454	860233				640312	114018																	110454	148661	108167	424264	5	111803	12	1	127279
Velocity			894427	608276	2		102956				141421			111803	110454	860233				67082	106301																	110454	148661	1253	538516	608276	9	12	104403	134536
Velocity			8544	412311	1		108167				142127			111803	123693	860233				806226	860233																	130384	114018	117047	894427	6	8	11	126491	141421
Velocity			921954	509902	0		102956				122066			1253	10198	943398				806226	921954																	120416	948683	111803	948683	707107	9	100499	117047	120416
Velocity			102956	447214	1		102956				120416			144222	10198	114018				781025	921954																	12	806226	984886	894427	8544	1	9	111803	989949
Velocity			984886	5	1		107703				106301			161245	10198	122066				72111	989949																	120416	806226	984886	102956	104403	11	100499	100499	921954
Velocity			102956	447214	0		102956				108167			164012	110454	114018				781025	921954																	120416	894427	894427	984886	126491	1	11	921954	921954
Velocity			984886	5	0		943398				1			1253	131529	1				860233	106301																	110454	948683	894427	806226	104403	9	1	10198	989949
Velocity			8544	447214	1		1				921954			108167	131529	860233				72111	106301																	100499	114018	108167	860233	806226	8	110454	111803	921954
Velocity			632456	424264	141421		943398				781025			136015	131529	921954				565685	1																	100499	126491	117047	728011	781025	8	131529	111803	921954
Velocity			761577	360555	1		1				781025			148661	114018	921954				447214	943398																	110454	948683	13	538516	943398	905539	121655	117047	989949
Velocity			728011	509902	2		943398				781025			164012	10198	113137				640312	848528																	11	8544	126491	412311	1	120416	111803	111803	860233
Velocity			761577	632456	0		943398				632456			164012	1	120416				72111	848528																	1	948683	134164	141421	108167	15	10198	905539	943398
Velocity			67082	921954	0		114018				728011			164012	120416	127279				781025	921954																	130384	824621	12083	141421	1253	15	100499	905539	781025
Velocity			608276	824621	0		130384				632456			144222	120416	106301				806226	1																	14	8544	12083	4	13	12	111803	806226	921954
Velocity			509902	921954	1		130384				67082			122066	120416	989949				860233	943398																	140357	104403	117047	5	111803	100499	114018	806226	860233
Velocity			4	905539	1		108167				640312			116619	111803	848528				806226	860233																	120416	123693	139284	761577	860233	100499	114018	100499	989949
Velocity			2	905539	2		111803				640312			134536	100499	848528				860233	989949																	12	136015	148661	8544	989949	9	136015	111803	106301
Velocity			141421	100499	3		984886				632456			15	905539	1				860233	921954																	12	117047	152971	761577	106301	100499	133417	104403	116619
Velocity			141421	100499	509902		122066				583095			15	9	921954				806226	921954																	13	921954	136015	894427	128062	110454	10198	10198	102956
Velocity			1	110454	509902		122066				447214			142127	110454	989949				72111	848528																	140357	104403	114018	894427	116619	120416	10198	806226	943398
Velocity			1	110454	412311		116619				282843			1253	12	860233				707107	860233																	15	111803	104403	984886	1253	110454	921954	824621	1
Velocity			0	110454	608276		134164				282843			120416	121655	894427				707107	921954																	15	111803	111803	107703	116619	905539	10198	824621	943398
Velocity			141421	921954	608276		143178				316228			120416	110454	894427				806226	921954																	121655	145602	131529	111803	106301	806226	10198	728011	120416
Velocity			412311	921954	509902		134164				316228			142127	100499	860233				806226	921954																	111803	167631	143178	102956	781025	9	104403	728011	120416
Velocity			67082	824621	8		108167				2			156205	100499	72111				761577	1																	114018	148661	145602	948683	108167	9	10198	824621	120416
Velocity			761577	100499	728011		111803				1			148661	100499	72111				72111	120416																	133417	126491	121655	9	106301	707107	111803	728011	106301
Velocity			761577	10198	72111		108167				0			156205	100499	806226				72111	106301																	143178	126491	114018	905539	113137	728011	110454	728011	921954
Velocity			761577	114018	67082		130384				1			134536	120416	824621				761577	1																	152971	136015	948683	100499	108167	608276	905539	905539	848528
Velocity			728011	143178	640312		117047				0			127279	121655	102956				806226	848528																	152971	155242	104403	100499	111803	509902	905539	806226	921954
Velocity			728011	131529	707107		126491				0			128062	110454	111803				806226	848528																	133417	152971	10198	110454	106301	316228	806226	806226	989949
Velocity			8544	104403	707107		148661				1			15	10198	111803				894427	848528																	123693	155242	111803	110454	106301	141421	905539	806226	106301
Velocity			824621	984886	860233		13				0			156205	905539	106301				943398	921954																	126491	152315	111803	120416	113137	0	905539	905539	114018
Velocity			632456	117047	108167		111803				1			148661	100499	943398				848528	921954																	133417	136015	107703	10198	120416	0	905539	110454	114018
Velocity			412311	126491	113137		948683				2			136015	121655	806226				848528	860233																	143178	121655	948683	921954	127279	141421	11	121655	943398
Velocity			223607	148661	108167		111803				141421			128062	131529	894427				860233	120416																	155242	136015	948683	10198	114018	141421	12	120416	921954
Velocity			2	155242	943398		111803				223607			120416	110454	102956				848528	122066																	145602	136015	948683	8544	108167	0	110454	121655	943398
Velocity			2	136015	781025		1253				141421			114018	1	108167				860233	1																	133417	123693	8544	905539	1	0	9	10198	108167
Velocity			412311	126491	943398		13				2			122066	8	1253				848528	894427																	123693	104403	10198	921954	106301	1	9	728011	106301
Velocity			6	984886	948683		143178				2			142127	6	111803				860233	860233																	114018	948683	117047	921954	781025	360555	1	894427	120416
Velocity			728011	102956	984886		134164				2			142127	5	1				921954	921954																	121655	984886	123693	10198	921954	538516	11	104403	116619
Velocity			608276	13	107703		111803				1			134536	412311	943398				860233	1																	121655	943398	107703	114018	989949	728011	120416	104403	111803
Velocity			608276	117047	984886		117047				360555			120416	3	8544				848528	102956																	111803	948683	111803	948683	106301	728011	140357	107703	1
Velocity			707107	117047	8544		111803				509902			113137	1	860233				806226	120416																	121655	8544	921954	104403	108167	728011	141421	984886	72111
Velocity			632456	117047	728011		138924				72111			130384	141421	108167				806226	158114																	126491	943398	824621	111803	122066	728011	120416	8544	1
Velocity			608276	948683	707107		143178				894427			136015	316228	114018				8544	122066																	114018	761577	824621	104403	102956	728011	100499	806226	943398
Velocity			509902	72111	728011		152315				943398			15	282843	114018				894427	921954																	10198	67082	824621	114018	1	948683	9	67082	108167
Velocity			509902	8544	806226		155242				943398			148661	316228	116619				806226	1																	948683	728011	806226	117047	1	104403	110454	632456	114018
Velocity			509902	824621	905539		126491				894427			158114	316228	1				860233	1																	984886	761577	707107	121655	921954	126491	120416	632456	122066
Velocity			5	948683	10198		111803				8544			128062	223607	860233				72111	1																	984886	67082	8	121655	921954	120416	141421	5	102956
Velocity			6	8544	100499		107703				8544			116619	223607	806226				806226	1																	8544	509902	905539	104403	640312	100499	151327	360555	921954
Velocity			707107	728011	10198		116619				894427			113137	2	781025				860233	1																	8544	608276	111803	948683	447214	806226	140357	2	921954
Velocity			707107	824621	9		12083				67082			134536	141421	921954				806226	114018																	114018	608276	9	104403	282843	824621	110454	141421	894427
Velocity			707107	824621	806226		12083				5			142127	141421	943398				860233	114018																	104403	608276	905539	948683	141421	8544	1	223607	1
Velocity			7	824621	9		13				316228			144222	141421	943398				860233	860233																	921954	6	100499	921954	1	107703	100499	412311	1
Velocity			707107	824621	100499		126491				223607			136015	1	984886				860233	781025																	948683	6	100499	9	1	13	110454	632456	113137
Velocity			8	806226	111803		117047				141421			128062	141421	104403				860233	860233																	104403	7	120416	8	316228	139284	131529	728011	106301
Velocity			8	728011	123693		107703				1			12083	360555	948683				848528	781025																	114018	538516	140357	9	1	139284	131529	728011	921954
Velocity			608276	632456	114018		107703				0			1	412311	8544				781025	781025																	111803	509902	141421	806226	223607	107703	141421	761577	860233
Velocity			412311	6	10198		117047				141421			989949	509902	8544				781025	848528																	111803	412311	130384	824621	2	943398	120416	894427	1
Velocity			223607	5	921954		123693				141421			111803	632456	8544				565685	781025																	145602	509902	110454	921954	316228	1	100499	8544	114018
Velocity			1	509902	806226		117047				1			921954	538516	10198				447214	707107																	145602	5	905539	9	316228	106301	905539	984886	120416
Velocity			141421	412311	948683		12083				1			848528	632456	104403				5	360555																	123693	728011	1	806226	447214	114018	100499	1253	134536
Velocity			1	2	114018		143178				1			921954	632456	114018				583095	2																	117047	761577	12	905539	447214	130384	110454	12083	148661
Velocity			0	1	139284		123693				1			943398	632456	123693				72111	141421																	114018	8544	13	921954	447214	136015	120416	12083	120416
Velocity			1	1	123693		107703				223607			106301	608276	111803				781025	141421																	117047	8544	140357	104403	538516	1253	131529	943398	114018
Velocity			141421	141421	114018		107703				141421			921954	728011	948683				781025	223607																	12083	761577	130384	123693	6	921954	13	1	113137
Velocity			1	141421	948683		948683				1			984886	8	8544				67082	141421																	126491	728011	110454	104403	894427	848528	12	108167	120416
Velocity			3	1	824621		117047				1			1	707107	8544				72111	141421																	134164	824621	110454	117047	8544	921954	1	108167	128062
Velocity			4	1	761577		114018				0			102956	608276	10198				781025	1																	148661	121655	10198	104403	894427	921954	905539	1	128062
Velocity			412311	141421	761577		136015				0			1	509902	111803				848528	1																	116619	133417	114018	10198	8544	108167	100499	108167	128062
Velocity			538516	0	8544		151327				1			106301	608276	107703				860233	1																	116619	136015	141421	948683	8544	1253	11	114018	108167
Velocity			8	0	948683		145602				1			106301	632456	107703				848528	0																	116619	111803	143178	10198	728011	143178	120416	921954	921954
Velocity			806226	0	921954		117047				1			989949	8544	102956				860233	1																	122066	110454	143178	10198	707107	130384	141421	848528	894427
Velocity			806226	0	707107		111803				1			921954	984886	8544				860233	141421																	136015	1	133417	905539	100499	107703	131529	72111	943398
Velocity			806226	1	921954		120416				1			707107	102956	894427				781025	282843																	138924	11	111803	8	1	989949	120416	781025	860233
Velocity			806226	0	707107		121655				1			707107	8544	806226				67082	360555																	144222	13	114018	728011	11	108167	10198	640312	848528
Velocity			8	1	806226		123693				1			781025	781025	806226				781025	141421																	134536	15	133417	7	921954	116619	921954	640312	860233
Velocity			6	0	806226		130384				0			848528	781025	894427				781025	141421																	122066	150333	136015	608276	921954	122066	100499	565685	989949
Velocity			5	1	921954		141421				141421			848528	707107	1				860233	282843																	120416	120416	131529	608276	948683	15	11	781025	921954
Velocity			5	141421	10198		121655				141421			707107	707107	989949				860233	141421																	128062	110454	140357	608276	111803	148661	120416	1	72111
Velocity			412311	223607	123693		111803				1			707107	707107	106301				72111	141421																	134536	110454	111803	608276	123693	128062	141421	108167	848528
Velocity			1	223607	121655		1				1			781025	583095	921954				5	141421																	142127	11	110454	632456	145602	106301	130384	106301	860233
Velocity			1	223607	10198		12				1			848528	360555	921954				640312	282843																	144222	120416	100499	632456	162788	921954	11	921954	860233
Velocity			1	141421	100499		120416				141421			921954	223607	848528				640312	141421																	136015	14	11	707107	133417	921954	1	921954	1
Velocity			0	1	824621		130384				1			106301	141421	860233				707107	0																	114018	14	12	806226	111803	1	905539	921954	120416
Velocity			0	1	104403		140357				1			1	282843	860233				860233	141421																	114018	120416	12	761577	948683	106301	100499	921954	1253
Velocity			0	141421	126491		150333				223607			106301	223607	921954				806226	0																	114018	110454	100499	894427	948683	134536	100499	106301	116619
Velocity			0	178045	143178		130384				2			943398	223607	989949				781025	0																	120416	110454	921954	921954	8544	127279	110454	128062	943398
Velocity			0	130384	141421		12				360555			108167	0	106301				781025	141421																	142127	140357	824621	905539	921954	106301	13	134536	1
Velocity			0	1253	123693		11				538516			134164	141421	111803				781025	1																	158114	160312	707107	905539	948683	860233	13	108167	106301
Velocity			1	13	10198		120416				761577			147648	141421	943398				943398	1																	142127	16	728011	8544	10198	921954	110454	948683	120416
Velocity			0	131529	894427		13				761577			147648	1	894427				860233	1																	134536	150333	632456	824621	10198	921954	1	948683	128062
Velocity			0	130384	111803		140357				632456			13	1	761577				806226	1																	120416	13	583095	761577	8544	106301	9	943398	128062
Velocity			1	15	1253		150333				707107			107703	1	894427				860233	1																	120416	11	360555	806226	948683	142127	100499	116619	120416
Velocity			1	151327	136015		14				608276			111803	0	8544				921954	1																	127279	100499	282843	894427	104403	148661	11	128062	1
Velocity			1	174642	126491		120416				6			136015	223607	894427				921954	223607																	127279	111803	316228	8544	107703	134536	1	136015	989949
Velocity			1	184391	948683		11				728011			138924	141421	111803				848528	1																	142127	131529	282843	984886	117047	989949	13	122066	921954
Velocity			1	192094	943398		110454				8544			158114	141421	117047				781025	141421																	15	14	538516	894427	117047	1	130384	108167	108167
Velocity			1	147648	921954		120416				848528			152643	1	104403				781025	1																	113137	12	8	984886		989949	12	894427	113137
Velocity			1	143178	12083		13				860233			138924	282843	894427				781025	141421																	943398	9	9	1		120416	100499	984886	134536
Velocity			2	158114	138924		14				8544			1253	1	8544				640312	141421																	989949	9	100499	111803		134536	1	114018	108167
Velocity			141421	160312	139284		15				948683			114018	0	894427				781025	2																	989949	100499	1	108167		156205	100499	120416	989949
Velocity			1	16	123693		120416				8544			127279	0	984886				583095	223607																	106301	130384	111803	116619		142127	110454	120416	921954
Velocity			1	170294	984886		110454				921954			141421	0	984886				424264	223607																	989949	131529	12	116619		108167	1	106301	921954
Velocity			1	184391	943398		100499				948683			142127	1	12083				538516	316228																	113137	15	14	111803		921954	9	860233	106301
Velocity			141421	210238	102956		110454				921954			138924	1	1253				640312	4																	120416	140357	150333	117047		1	11	860233	120416
Velocity			424264	205913	108167		130384				100499			13	223607	116619				848528	412311																	120416	110454	15	943398		120416	11	860233	141421
Velocity			282843	6	111803		130384				110454			111803	360555	1				848528	282843																	108167	111803	140357	943398		141421	110454	781025	136015
Velocity			282843	4	117047		140357				100499			107703	509902	860233				860233	424264																	106301	111803	12	106301		148661	1	707107	106301
Velocity			223607	5	943398		14				9			116619	538516	860233				707107	538516																	113137	131529	10198	114018		134536	1	848528	921954
Velocity			282843	509902	72111		121655				905539			114018	5	860233				781025	640312																	113137	143178	107703	1		114018	9	781025	114018
Velocity			360555	412311	640312		110454				905539			102956	5	894427				781025	781025																	122066	141421	126491	12083		921954	1	707107	106301
Velocity			412311	412311	707107		11				9			894427	5	943398				781025	860233																	142127	111803	148661	12083		1	9	72111	114018
Velocity			360555	447214	781025		12				806226			111803	640312	108167				707107	860233																	162788	110454	136015	111803		108167	12	806226	127279
Velocity			360555	72111	921954		130384				1			102956	781025	1				67082	707107																	142127	114018	117047	984886		113137	140357	806226	127279
Velocity			316228	6	943398		140357				110454			114018	943398	1				640312	640312																	128062	141421	114018	894427		134536	130384	848528	102956
Velocity			141421	5	984886		140357				11			106301	848528	806226				72111	5																	120416	162788	1253	111803		120416	110454	1	781025
Velocity			316228	509902	860233		14				100499			1	860233	894427				806226	565685																	120416	143178	128062	12083		1	921954	114018	806226
Velocity			5	6	848528		120416				905539			113137	728011	860233				72111	360555																	134536	143178	142127	111803		921954	905539	122066	102956
Velocity			509902	707107	781025		11				100499			114018	728011	8544				781025	316228																	141421	133417	15	107703		848528	10198	116619	106301
Velocity			5	608276	72111		1				100499			127279	761577	948683				781025	141421																	156205	121655	143178	12083		894427	111803	1	108167
Velocity			316228	824621	72111		110454				905539			142127	8544	948683				781025	1																	156205	141421	12083	107703		848528	10198	943398	122066
Velocity			412311	107703	640312		13				905539			156205	102956	948683				860233	1																	128062	171172	1	948683		921954	133417	1	114018
Velocity			360555	111803	583095		140357				9			128062	104403	921954				860233	1																	1	172627	114018	894427		1	123693	921954	102956
Velocity			360555	948683	5		150333				707107			114018	104403	948683				72111	1																	113137	150333	136015	984886		989949	117047	989949	943398
Velocity			5	894427	565685		140357				806226			921954	921954	824621				565685	1																	113137	120416	144222	1		860233	111803	1	108167
Velocity			5	102956	707107		121655				806226			113137	8544	905539				565685	141421																	113137	11	138924	984886		848528	10198	1	120416
Velocity			316228	111803	894427		110454				806226			120416	707107	728011				707107	223607																	127279	11	130384	102956		781025	114018	1	122066
Velocity			316228	122066	860233		11				905539			114018	824621	824621				781025	223607																	128062	130384	108167	102956		848528	114018	921954	120416
Velocity			707107	136015	806226		121655				8			12083	8544	824621				860233	223607																	106301	14	1	111803		1	111803	860233	122066
Velocity			806226		806226		13							107703	107703	894427				806226	360555																	989949	15	106301	894427		989949	114018	848528	116619
Velocity			824621		894427		110454							108167	114018	943398				72111	360555																	943398	12	142127	860233		113137	145602	848528	106301
Velocity			806226		943398		110454							1	110454	943398				640312	538516																	1	9	156205	921954		128062	114018	72111	114018
Velocity			8		111803		110454							921954	107703	1				781025	67082																	106301	905539	142127	108167		120416	104403	806226	120416
Velocity			8		116619		100499							943398	948683	8544				781025	67082																	989949	9	127279	108167		106301	948683	921954	142127
Velocity			8		111803		100499							102956	921954	806226				72111	761577																	114018	120416	114018	108167		921954	948683	1	148661
Velocity			1		943398		100499							943398	110454	781025				583095	632456																	128062	13	114018	108167		921954	107703	989949	142127
Velocity			11		707107		111803							894427	126491	806226				707107	632456																	122066	14	134536	921954		1	104403	781025	128062
Velocity			13		728011		111803							111803	136015	860233				781025	761577																	113137	120416	162788	921954		106301	123693	860233	114018
Velocity			10198		894427		111803							116619	121655	989949				781025	806226																	114018	1	166433	72111		114018	133417	860233	120416
Velocity			984886		894427		114018							116619	100499	860233				781025	806226																	106301	8	156205	860233		134536	133417	943398	120416
Velocity			984886		943398		133417							984886	948683	984886				848528	921954																	114018	8	130384	943398		113137	10198	102956	120416
Velocity			948683		1253		133417							984886	8544	943398				848528	894427																	114018	8	114018	1		921954	10198	127279	120416
Velocity			824621		122066		111803							107703	7	781025				781025	761577																	122066	9	128062	102956		921954	10198	142127	116619
Velocity			921954		108167		114018							111803	7	781025				848528	761577																	128062	11	15	102956		114018	10198	128062	943398
Velocity			10198		921954		104403							108167	6	806226				848528	728011																	136015	111803	166433	114018		127279	921954	106301	8544
Velocity			10198		921954		117047							126491	538516	894427				848528	824621																	108167	10198	161245	989949		148661	806226	921954	761577
Velocity			114018		921954		114018							143178	608276	102956				5	824621																	943398	905539	130384	943398		162788	806226	106301	806226
Velocity			948683		106301		117047							126491	608276	111803				72111	100499																	108167	905539	108167	943398		141421	707107	989949	943398
Velocity			894427		120416		123693							114018	728011	116619				806226	120416																	120416	9	113137	989949		113137	824621	860233	894427
Velocity			824621		142127		143178							104403	728011	12083				781025	13																	122066	110454	120416	1		921954	905539	860233	108167
Velocity			824621		136015		131529							117047	6	921954				781025	100499																	1253	13	136015	921954		114018	905539	781025	12083
Velocity			905539		106301		114018							123693	7	894427				860233	905539																	144222	14	144222	1		128062	921954	424264	107703
Velocity			921954		921954		104403							126491	707107	8544				72111	9		2.22507e-303															144222	130384	130384	921954		142127	824621	2	943398
Velocity			948683		989949		10198							136015	707107	860233				761577	100499		2.22507e-303															138924	11	102956	921954		136015	921954	0	943398
Velocity			921954		114018		114018							152971	608276	1				806226	110454		2.22507e-303															116619	806226	943398	806226		128062	10198	0	1
Velocity			894427		138924		114018							136015	608276	106301				806226	120416																	128062	728011	921954	894427		989949	120416	0	106301
Velocity			8544		161245		133417							114018	4	108167				806226	140357																	144222	806226	116619	848528		860233	140357	223607	106301
Velocity			894427		148661		151327							104403	223607	1				447214	130384																	138924	806226	116619	102956		102956	141421	223607	114018
Velocity			894427		1253		152971							107703	1	943398				5	100499			2.22507e-303														143178	11	12083	102956		134536	110454	2	108167
Velocity			894427		989949		123693							12083	223607	848528				707107	806226			2.22507e-303														152643	111803	1253	12083		164012	905539	316228	894427
Velocity			894427		989949		117047							13	583095	860233				72111	8			2.22507e-303														142127	100499	107703	12083		162788	100499	223607	781025
Velocity			806226		921954		126491							139284	640312	860233				707107	9			2.22507e-303														116619	905539	860233	102956		141421	11	1	781025
Velocity			894427		107703		139284							148661	583095	921954				781025	905539			2.22507e-303	2.22507e-303													116619	8544	943398	108167		114018	12	1	860233
Velocity			632456		116619		158114							139284	67082	108167				72111	921954																	116619	921954	102956	1		113137	120416	0	860233
Velocity			72111		122066		164924							117047	761577	114018				72111	110454																	114018	10198	1	943398		128062	130384	0	860233
Velocity			707107		921954		172627							12083	632456	111803				806226	110454																	1253	114018	111803	921954		15	130384	141421	860233
Velocity			67082		781025		152971							134164	632456	1				781025	100499																	122066	136015	1	111803		170294	110454	141421	921954
Velocity			806226		72111		123693							143178	72111	921954				781025	806226																	122066	131529	108167	1		155563	9	3	848528
Velocity			943398		806226		10198							143178	761577	860233				565685	806226					2.22507e-303												108167	107703	921954	102956		134536	9	412311	860233
Velocity			894427		8544		114018							148661	8544	806226				5	806226					2.22507e-303												894427	8544	72111	921954		989949	1	412311	848528
Velocity			894427		72111		133417							126491	632456	1				67082	905539					2.22507e-303												984886	8544	848528	860233		921954	1	583095	848528
Velocity			102956		806226		151327							107703	632456	943398				72111	806226																	108167	984886	1	106301		108167	1	424264	1
Velocity			894427		989949		151327							984886	67082	102956				806226	824621																	943398	10198	108167	921954		144222	1	424264	1
Velocity			107703		984886		131529							107703	761577	111803				860233	707107																	943398	114018	116619	860233		152643	120416	5	114018
Velocity			984886		860233		121655							12083	761577	10198				781025	707107																	1253	123693	116619	1		138924	121655	5	108167
Velocity			102956		860233		10198							13	72111	894427				640312	707107																	111803	121655	1	111803		116619	100499	5	116619
Velocity			984886		894427		10198							136015	848528	8544				806226	824621						2.22507e-303	2.22507e-303										984886	824621	102956	108167		894427	905539	447214	102956
Velocity			860233		894427		111803							126491	1	824621				894427	824621						2.22507e-303	2.22507e-303										921954	894427	894427	108167		102956	100499	412311	948683
Velocity			806226		781025		114018							123693	1	8544				894427	806226						2.22507e-303	2.22507e-303										984886	824621	111803	1		117047	110454	4	1
Velocity			943398		860233		126491							104403	860233	943398				72111	824621						2.22507e-303	2.22507e-303										116619	824621	130384	1		138924	111803	412311	111803
Velocity			860233		860233		131529							117047	848528	948683				72111	728011						2.22507e-303	2.22507e-303										116619	632456	147648	114018		152643	111803	412311	1253
Velocity			781025		806226		111803							139284	707107	116619				848528	806226						2.22507e-303	2.22507e-303										12083	707107	138924	894427		144222	131529	640312	122066
Velocity			806226		538516		10198							148661	781025	111803				848528	905539						2.22507e-303	2.22507e-303										138924	984886	130384	894427		114018	141421	781025	130384
Velocity			781025		223607		100499							148661	806226	860233				848528	111803						2.22507e-303	2.22507e-303										144222	104403	114018	860233		102956	114018	707107	111803
Velocity			72111		1		921954							145602	1	848528				848528	111803						2.22507e-303	2.22507e-303										108167	948683	116619	806226		106301	921954	72111	102956
Velocity			640312		1		10198							123693	114018	781025				921954	10198						2.22507e-303	2.22507e-303										108167	894427	136015	781025		114018	10198	707107	984886
Velocity			5		0		10198							117047	122066	860233				781025	806226						130384	104403										122066	948683	144222	781025		122066	111803	72111	111803
Velocity			538516		1		921954							114018	1	921954				781025	806226						122066	984886										128062	921954	148661	781025		130384	120416	806226	122066
Velocity			632456		0		10198							12083	921954	943398				848528	921954						108167	8544										128062	984886	142127	848528		128062	123693	943398	116619
Velocity			806226		223607		11							139284	943398	108167				848528	100499						108167	707107										130384	117047	127279	848528		128062	130384	984886	122066
Velocity			943398		1		10198							143178	921954	106301				583095	120416						108167	608276										130384	148661	989949	640312		943398	131529	984886	102956
Velocity			894427		1		10198							139284	113137	943398				538516	141421						108167	10198										116619	147648	1	707107		943398	114018	806226	894427
Velocity			921954		1		110454							136015	127279	860233				583095	141421						108167	10198										102956	107703	921954	781025		108167	948683	761577	806226
Velocity			921954		0		10198							117047	130384	921954				72111	120416						111803	905539										984886	806226	921954	848528		108167	921954	761577	860233
Velocity			1		0		100499							107703	108167	921954				781025	905539						1253	1										984886	806226	848528	848528		12083	10198	806226	806226
Velocity			921954		0		10198							111803	921954	860233				72111	806226						107703	9										943398	806226	640312	848528		138924	114018	761577	781025
Velocity			848528		1		10198							12083	921954	860233				707107	905539						948683	1										806226	8544	424264	921954		138924	123693	806226	67082
Velocity			72111		1		123693							1253	989949	894427				640312	9						948683	100499										806226	108167	360555	1		116619	126491	806226	860233
Velocity			781025		223607		131529							126491	128062	1				640312	9						921954	126491										67082	117047	3	106301		102956	123693	8544	894427
Velocity			565685		5		123693							13	128062	984886				781025	905539						10198	143178										583095	116619	1	921954		943398	117047	806226	894427
Velocity			707107		640312		104403							133417	128062	984886				860233	10198						10198	123693										538516	984886	1	989949		108167	104403	860233	894427
Velocity			781025		72111		948683							114018	108167	806226				72111	921954						111803	894427										632456	824621	1	989949		130384	905539	8544	943398
Velocity			707107		72111		8544							948683	848528	806226				707107	905539						111803	894427										761577	948683	1	1		138924	104403	761577	894427
Velocity			707107		781025		984886							104403	781025	824621				72111	905539						123693	984886										761577	948683	141421	989949		144222	104403	894427	8544
Velocity			640312		806226		107703							123693	921954	905539				781025	10198						121655	943398	2.22507e-303									761577	107703	141421	1		1253	948683	984886	943398
Velocity			707107		781025		126491							143178	114018	104403				781025	100499						114018	108167										8544	136015	2	1		943398	921954	126491	8544
Velocity			72111		806226		136015							141421	113137	108167				860233	905539						921954	128062										8544	148661	2	989949		943398	948683	134164	108167
Velocity			72111		860233		123693							141421	114018	128062				860233	121655						921954	144222										8544	117047	2	921954		1	948683	134164	984886
Velocity			583095		72111		114018							121655	921954	102956				781025	141421						948683	136015										107703	107703	141421	72111		122066	100499	116619	943398
Velocity			707107		707107		921954							111803	860233	943398				781025	150333						8544	106301										111803	104403	1	848528		134164	824621	116619	761577
Velocity			781025		781025		10198							100499	848528	806226				860233	120416						905539	106301										1253	111803	141421	848528		152643	824621	948683	8544
Velocity			943398		781025		10198							114018	848528	921954				72111	100499						707107	114018										122066	134164	1	848528		130384	984886	894427	806226
Velocity			921954		781025		114018							133417	943398	860233				565685	905539						921954	113137										102956	161555	0	921954		108167	921954	102956	728011
Velocity			921954		707107		111803							152971	848528	781025				360555	100499						104403	113137										984886	165529	0	921954		108167	921954	111803	761577
Velocity			943398		761577		110454							148661	707107	1				360555	100499						948683	128062										102956	143178	0	106301		120416	123693	102956	824621
Velocity			921954		781025		110454							123693	5	1				5	120416						921954	130384										111803	116619	141421	106301		144222	126491	781025	107703
Velocity			921954		72111		110454							114018	316228	860233				640312	140357						921954	138924										13	114018	141421	989949		152643	121655	67082	104403
Velocity			848528		640312		110454							107703	223607	806226				781025	120416						921954	108167										13	1253	141421	848528		161245	114018	640312	10198
Velocity			707107		640312		110454							126491	1	860233				781025	905539						10198	894427										13	130384	223607	943398		138924	102956	583095	1
Velocity			5		360555		110454							126491	1	921954				72111	806226						100499	984886										123693	138924	223607	921954		111803	114018	509902	905539
Velocity			360555		316228		111803							143178	0	921954				640312	9						107703	984886										10198	138924	360555	1		948683	12083	5	824621
Velocity			583095		608276		121655							133417	0	806226				640312	9						126491	114018										111803	117047	223607	106301		984886	117047	583095	824621
Velocity			860233		761577		111803							13	141421	860233				707107	11						123693	134164										123693	860233	141421	921954		111803	12083	424264	824621
Velocity			106301		8544		121655							984886	1	943398				781025	130384						111803	152315										13	943398	2	113137		12083	148661	223607	8
Velocity			106301		860233		143178							824621	141421	894427				640312	131529						10198	143178										143178	116619	2	989949		1253	13	141421	707107
Velocity			1		806226		131529							107703	360555	8544				583095	120416						948683	1253										141421	134164	3	921954		111803	114018	424264	6
Velocity			1		860233		121655							111803	583095	948683				424264	100499						104403	8544										131529	143178	412311	860233		943398	984886	583095	412311
Velocity			1		984886		111803							12083	565685	948683				447214	905539						104403	114018										131529	134164	707107	943398		894427	894427	707107	3
Velocity			106301		8544		10198							12083	640312	948683				707107	100499						104403	107703										110454	12083	640312	106301		102956	984886	728011	223607
Velocity			120416		8544		114018							13	640312	824621				781025	921954						126491	116619										110454	111803	640312	106301		122066	984886	761577	141421
Velocity			113137		67082		121655							107703	640312	8544				781025	921954						136015	143178										120416	1253	538516	106301		144222	117047	894427	1
Velocity			108167		360555		123693							116619	707107	8544				921954	121655						114018	144222										120416	1253	509902	989949		152643	148661	894427	1
Velocity			1		223607		141421							984886	72111	948683				848528	121655						104403	116619										140357	139284	608276	113137		147648	143178	948683	141421
Velocity			848528		141421		151327							12083	1	984886				781025	921954						8544	102956										14	136015	9	1		1253	117047	117047	1
Velocity			921954		1		131529							134164	943398	984886				781025	921954						984886	894427										13	117047	100499	1		104403	107703	1253	141421
Velocity			943398		1		111803							130384	640312	984886				781025	824621						948683	943398										110454	948683	131529	860233		107703	107703	107703	1
Velocity			943398		1		111803							138924	447214	984886				707107	824621						8544	108167										120416	8544	117047	848528		12083	126491	894427	1
Velocity			108167		1		123693							134164	5	8544				583095	921954						67082	1										120416	894427	860233	921954		134164	136015	921954	316228
Velocity			102956		141421		133417							1253	424264	894427				282843	948683						632456	114018										140357	111803	1	848528		139284	155242	921954	2
Velocity			984886		141421		141421							102956	5	894427				223607	11						447214	1253										150333	117047	113137	781025		139284	1772	106301	282843
Velocity			108167		141421		152971							111803	565685	824621				223607	121655						223607	108167										151327	984886	120416	860233		117047	145602	1	141421
Velocity			1		141421		151327							102956	640312	921954				5	104403						223607	894427										141421	102956	127279	102956		948683	104403	1	223607
Velocity			984886		141421		131529							107703	860233	921954				781025	948683						223607	943398										120416	921954	127279	921954		948683	107703	122066	1
Velocity			894427		141421		111803							102956	860233	10198				860233	905539						360555	943398										120416	1	114018	921954		111803	117047	989949	1
Velocity			943398		141421		10198							111803	1	100499				848528	824621						412311	943398										131529	116619	108167	848528		13	123693	921954	1
Velocity			894427		0		111803							117047	860233	100499				781025	824621						509902	984886										140357	134536	111803	989949		136015	136015	989949	1
Velocity			894427		1		123693							114018	860233	921954				781025	921954						6	1253										130384	142127	12083	989949		145602	143178	989949	141421
Velocity			761577		1		110454							104403	806226	824621				860233	905539						7	147648										140357	144222	13	989949		126491	156525	1	316228
Velocity			72111		141421		121655							104403	943398	707107				848528	11						608276	138924										121655	122066	13	1		104403	1253	114018	1
Velocity			72111		141421		121655							104403	860233	707107				921954	114018						608276	108167										110454	113137	1253	113137		10198	1	108167	141421
Velocity			72111		223607		110454							107703	921954	824621				989949	100499						608276	102956										110454	114018	102956	113137		921954	111803	114018	0
Velocity			761577		141421		10198							126491	984886	948683				848528	9						608276	116619										11	134536	102956	989949		104403	111803	113137	2
Velocity			806226		0		10198							136015	921954	948683				860233	8						509902	111803										120416	148661	107703	921954		114018	111803	106301	1
Velocity			943398		2		100499							136015	72111	921954				860233	806226						412311	984886										120416	141421	126491	848528		12083	111803	116619	223607
Velocity			8544		2		110454							136015	632456	921954				943398	806226						223607	116619										12	128062	126491	921954		126491	1253	122066	282843
Velocity			894427		2		111803							114018	67082	8544				989949	905539						141421	138924										12	106301	1253	989949		114018	134164	122066	424264
Velocity			8544		2		11							948683	67082	824621				1	10198						223607	12083										11	921954	104403	106301		921954	111803	138924	509902
Velocity			894427		3		131529							107703	72111	824621				102956	121655						223607	894427										1	921954	104403	921954		100499	894427	134536	509902
Velocity			984886		223607		120416							104403	72111	921954				989949	12083						141421	824621										110454	989949	948683	989949		114018	948683	128062	538516
Velocity			943398		316228		110454							117047	8544	110454				921954	948683						141421	8544										11	120416	10198	921954		123693	104403	114018	67082
Velocity			104403		538516		10198							123693	948683	114018				848528	824621						141421	806226										120416	128062	117047	860233		155242	984886	114018	67082
Velocity			984886		316228		1							123693	1	114018				640312	894427						141421	761577										12	113137	123693	860233		162788	107703	116619	761577
Velocity			984886		2		11							117047	8544	114018				424264	984886						141421	761577										120416	989949	104403	921954		143178	111803	106301	984886
Velocity			943398		0		110454							114018	824621	948683				565685	984886						141421	108167										120416	989949	824621	860233		121655	126491	120416	102956
Velocity			894427		0		110454							921954	943398	948683				707107	104403						1	1253										1	921954	728011	848528		100499	117047	989949	108167
Velocity			894427		1		12							10198	943398	921954				848528	948683						141421	111803										1	921954	632456	848528		10198	102956	848528	102956
Velocity			943398		141421		130384							111803	116619	921954				848528	948683						141421	921954										11	921954	632456	781025		120416	102956	781025	989949
Velocity			948683		141421		12							111803	117047	104403				781025	894427						141421	1										111803	848528	583095	860233		141421	948683	640312	921954
Velocity			943398		223607		12							100499	134164	117047				781025	707107						223607	106301										110454	848528	538516	921954		150333	102956	5	989949
Velocity			984886		141421		11							10198	134164	12083				781025	8544						141421	102956										120416	781025	360555	848528		14	943398	583095	989949
Velocity			761577		1		110454							114018	111803	114018				848528	8544						141421	108167										110454	921954	2	860233		11	894427	640312	120416
Velocity			894427		141421		12							10198	948683	948683				921954	806226						141421	130384										110454	894427	2	848528		100499	894427	72111	136015
Velocity			8544		223607		13							10198	948683	948683				848528	728011						141421	166433										10198	860233	412311	781025		100499	107703	860233	130384
Velocity			905539		141421		140357							921954	111803	948683				781025	824621						1	15										905539	806226	5	848528		120416	107703	67082	102956
Velocity			10198		141421		150333							104403	117047	921954				860233	824621						0	108167										905539	806226	761577	921954		140357	107703	860233	102956
Velocity			948683		0		140357							104403	136015	104403				781025	905539						1	921954										905539	806226	728011	921954		151327	948683	894427	102956
Velocity			948683		1		120416							10198	123693	114018				781025	921954						0	984886										806226	761577	761577	921954		150333	921954	943398	102956
Velocity			948683		2		110454							114018	117047	126491				848528	921954						1	1										707107	921954	8544	989949		121655	104403	102956	1253
Velocity			921954		1		110454							143178	10198	114018				860233	824621						1	984886										8	116619	948683	1		10198	921954	108167	130384
Velocity			824621		1		120416							139284	104403	948683				921954	806226						0	943398										8	114018	104403	921954		905539	104403	120416	134164
Velocity			761577		0		131529							117047	111803	8544				1	824621						0	984886										8	894427	134164	943398		111803	123693	1	111803
Velocity			509902		1		141421							107703	123693	921954				1	806226						0	72111										9	860233	138924	921954		121655	145602	921954	860233
Velocity			316228		1		131529							984886	123693	806226				114018	921954						0	360555										806226	860233	1253	106301		141421	133417	860233	894427
Velocity			360555		0		120416							111803	133417	824621				120416	824621						0	316228										9	943398	114018	114018		141421	117047	860233	106301
Velocity			447214		0		111803							948683	111803	984886				108167	824621						1	509902										9	1	894427	114018		121655	104403	860233	114018
Velocity			728011		2		10198							8544	921954	984886				921954	948683						1	5										9	116619	108167	106301		110454	111803	921954	116619
Velocity			728011		4		10198							102956	921954	984886				921954	905539						141421	538516										1	136015	136015	113137		905539	114018	921954	128062
Velocity			67082		316228		114018							102956	921954	8544				848528	824621						5	412311										11	1253	138924	114018		100499	114018	106301	1
Velocity			608276		538516		114018							984886	104403	894427				921954	8544						728011	316228										110454	102956	152643	860233		110454	13	1	921954
Velocity			608276		761577		117047							948683	104403	8544				848528	761577						8544	412311										11	848528	147648	921954		130384	155242	921954	848528
Velocity			707107		761577		117047							948683	12083	8544				781025	728011						824621	316228										1	860233	116619	921954		130384	158114	1	1
Velocity			608276		761577		117047							948683	10198	761577				72111	860233						824621	3										905539	921954	1	1		13	1253	943398	106301
Velocity			6		67082		114018							107703	948683	894427				67082	761577						806226	3										110454	1	106301	1		11	111803	102956	113137
Velocity			5		72111		104403							117047	728011	894427				565685	107703						806226	223607										110454	114018	142127	921954		905539	943398	114018	1253
Velocity			6		781025		104403							13	761577	632456				72111	136015						806226	1										131529	1253	148661	1		100499	108167	116619	1
Velocity			608276		1		114018							148661	761577	538516				806226	13						905539	282843										143178	106301	136015	1		1	114018	114018	921954
Velocity			921954		107703		114018							136015	761577	360555				781025	111803						8544	0										152971	989949	114018	943398		111803	1253	106301	860233
Velocity			10198		107703		133417							120416	894427	223607				781025	984886						806226	141421										141421	921954	989949	781025		121655	144222	943398	1
Velocity			104403		806226		145602							10198	728011	2				781025	948683						707107	1										121655	1	860233	943398		133417	144222	921954	1
Velocity			107703		806226		143178							104403	728011	316228				806226	104403						72111	0										114018	114018	102956	921954		130384	113137	806226	114018
Velocity			921954		806226		130384							107703	509902	509902				72111	107703						640312	0										136015	120416	120416	989949		104403	1	781025	116619
Velocity			104403		905539		111803							114018	5	707107				707107	111803						781025	0										141421	127279	141421	860233		948683	984886	921954	116619
Velocity			107703		100499		107703							123693	447214	728011				640312	123693						707107	1										133417	114018	148661	72111		104403	1	848528	102956
Velocity			126491		110454		117047							123693	447214	707107				583095	121655						72111	1										143178	989949	114018	781025		130384	108167	860233	781025
Velocity			117047		120416		111803							126491	412311	728011				538516	824621						707107	0										121655	921954	108167	707107		141421	943398	848528	943398
Velocity			114018		104403		117047							114018	412311	707107				707107	806226						72111	0										111803	106301	106301	781025		145602	108167	781025	102956
Velocity			104403		761577		13							104403	316228	7				781025	806226						921954	1										111803	122066	106301	781025		141421	114018	860233	102956
Velocity			921954		8544		111803							102956	2	806226				848528	905539						894427	141421										126491	144222	120416	921954		121655	1	921954	114018
Velocity			921954		948683		984886							116619	141421	8				848528	905539						1	1										143178	138924	134536	860233		1	943398	989949	122066
Velocity			921954		8544		984886							102956	2	806226				72111	100499						943398	1										162788	122066	142127	860233		948683	943398	106301	1
Velocity			107703		10198		1							10198	316228	905539				848528	131529						943398	141421										151327	122066	127279	860233		121655	921954	108167	943398
Velocity			984886		117047		102956							111803	583095	824621				921954	152971						894427	223607										136015	130384	106301	921954		143178	848528	1	848528
Velocity			948683		114018		111803							107703	67082	806226				1	131529						984886	3										133417	136015	860233	921954		152971	848528	848528	848528
Velocity			728011		104403		102956							104403	67082	806226				1	10198						943398	316228										126491	152643	989949	860233		136015	72111	781025	921954
Velocity			538516		8544		108167							921954	632456	806226				102956	10198						8544	4										136015	152643	106301	1		117047	72111	781025	921954
Velocity			447214		728011		894427							8544	67082	806226				921954	10198						108167	728011										145602	144222	120416	1		104403	640312	108167	106301
Velocity			2		921954		806226							984886	67082	905539				921954	111803						984886	806226										158114	1253	127279	943398		10198	424264	1	106301
Velocity			538516		948683		984886							107703	761577	905539				848528	121655						943398	860233										152971	111803	136015	848528		121655	360555	921954	921954
Velocity			8544		10198		984886							104403	761577	107703				848528	141421						8544	921954										143178	136015	113137	921954		145602	223607	1	860233
Velocity			921954		126491		948683							123693	72111	126491				921954	141421						8544	921954										126491	152643	102956	921954		152971	223607	921954	921954
Velocity			8544		117047		10198							138924	72111	107703				848528	120416						948683	948683										126491	147648	921954	921954		143178	3	848528	1
Velocity			824621		948683		984886							117047	583095	948683				860233	8						984886	72111										136015	1253	1	921954		111803	447214	860233	106301
Velocity			8544		824621		948683							111803	538516	8544				848528	9						111803	72111										145602	1253	106301	989949		10198	447214	860233	106301
Velocity			948683		761577		948683							943398	538516	8544				848528	100499						134164	632456										145602	1253	113137	1		104403	5	781025	122066
Velocity			948683		894427		948683							1	640312	894427				860233	120416						166433	565685										152971	138924	114018	921954		111803	5	943398	122066
Velocity			921954		102956		114018							114018	67082	111803				848528	130384						134164	223607										133417	147648	106301	1		141421	424264	781025	106301
Velocity			123693		107703		123693							114018	72111	122066				943398	141421						116619	1										111803	152643	989949	989949		158114	424264	848528	102956
Velocity			123693		107703		110454							116619	848528	116619				943398	121655						111803	1										114018	138924	72111	989949		145602	360555	848528	921954
Velocity			100499		102956		114018							12083	921954	107703				781025	10198						984886	360555										117047	111803	781025	921954		123693	360555	781025	921954
Velocity			10198		824621		107703							116619	1	8544				860233	8544						107703	360555										123693	107703	806226	989949		107703	447214	781025	943398
Velocity			100499		806226		102956							102956	894427	728011				707107	824621						102956	360555										133417	111803	781025	989949		948683	316228	848528	943398
Velocity			100499		806226		10198							108167	72111	8544				707107	10198						12083	0										123693	134164	640312	113137		114018	2	781025	1
Velocity			100499		984886		948683							108167	781025	8544				707107	921954						126491	1										111803	143178	5	106301		126491	1	707107	108167
Velocity			10198		948683		107703							122066	781025	8544				640312	100499						117047	1										110454	12083	360555	113137		133417	141421	781025	848528
Velocity			121655		107703		134164							12083	781025	824621				565685	111803						10198	2										921954	102956	223607	989949		145602	412311	640312	707107
Velocity			141421		114018		138924							1253	848528	806226				5	111803						10198	1										10198	894427	1	781025		117047	538516	707107	707107
Velocity			130384		107703		13							123693	106301	8				632456	905539						921954	141421										921954	984886	0	848528		10198	761577	781025	67082
Velocity			11		948683		116619							12083	1	806226				806226	905539						104403	282843										948683	1253	1	860233		111803	921954	72111	781025
Velocity			10198		824621		984886							111803	1	806226				781025	100499						104403	141421										806226	143178	0	1		12083	948683	72111	781025
Velocity			905539		761577		102956							984886	72111	824621				781025	110454						948683	223607		2.22507e-303								824621	138924	0	921954		143178	921954	781025	848528
Velocity			9		8544		12083							8544	781025	8544				781025	111803						921954	141421										728011	13	223607	860233		158114	984886	781025	921954
Velocity			905539		921954		136015							107703	860233	707107				848528	123693						608276	1										806226	107703	447214	72111		152315	948683	860233	921954
Velocity			905539		107703		152643							984886	860233	707107				860233	143178						412311	2										905539	943398	67082	848528		13	107703	113137	860233
Velocity			8		126491									948683	106301					860233	123693						447214	360555										824621	102956	806226	806226		12083	116619	127279	943398
Velocity			6		107703									984886	120416					72111	10198						360555	5										948683	111803	806226	860233		108167	122066	128062	943398
Velocity			4		948683									10198	116619					72111	824621						5	424264										824621	117047	806226	1		12083	122066	106301	921954
Velocity			2		8544									107703	943398					640312	824621						447214	424264										824621	107703	806226	860233		134164	106301	781025	1
Velocity			1		894427									921954	806226					640312	948683						360555	412311										806226	984886	860233	781025		136015	1	943398	806226
Velocity			141421		894427									921954	781025					848528	948683						360555	360555										10198	761577	860233	848528		139284	106301	921954	806226
Velocity			1		894427									921954	921954					806226	10198						424264	316228										10198	728011	860233	848528		114018	114018	781025	860233
Velocity			141421		8544									948683	106301					921954	111803						424264	447214										117047	806226	943398	921954		984886	120416	781025	894427
Velocity			0		761577									728011	113137					761577	100499						360555	509902										107703	943398	1	1		984886	162788	1	860233
Velocity			0		67082									7	120416					781025	824621						424264	806226										102956	111803	989949	921954		107703	170294	921954	860233
Velocity			1		761577									6	106301					781025	824621						223607	728011										104403	12083	989949	102956		13	155563	848528	781025
Velocity			1		824621									5	860233					848528	728011						223607	72111										984886	12083	921954	921954		151327	128062	761577	781025
Velocity			141421		8544									2	894427					781025	824621						1	761577										107703	111803	1	860233		13	114018	707107	781025
Velocity			223607		8544									1	781025					921954	824621						1	806226										126491	107703	122066	921954		117047	114018	781025	848528
Velocity			223607		8544									1	781025					943398	707107						1	8544										139284	984886	1253	921954		984886	128062	640312	921954
Velocity			223607		824621									1	781025					806226	608276						360555	781025										134164	126491	143178	806226		104403	134536	583095	989949
Velocity			223607		104403									3	848528					781025	316228						728011	943398										12083	148661	152643	943398		126491	156205	781025	113137
Velocity			223607		104403									412311	848528					8544	316228						100499	114018										948683	161555	130384	943398		145602	156205	707107	1
Velocity			3		123693									509902	848528					860233	447214						948683	128062										104403	145602	102956	943398		145602	122066	4	860233
Velocity			3		117047									632456	72111					860233	707107						824621	989949										104403	133417	107703	943398		145602	106301	360555	921954
Velocity			223607		894427									761577	707107					921954	728011						8544	921954										104403	12083	104403	860233		114018	108167	5	921954
Velocity			223607		824621									632456	640312					921954	707107						8544	1										111803	123693	117047	860233		943398	113137	781025	989949
Velocity			223607		728011									761577	67082					989949	632456						8544	943398										121655	148661	117047	761577		114018	114018	781025	108167
Velocity			316228		761577									67082	640312					848528	707107						984886	921954										111803	152315	107703	894427		13	128062	781025	122066
Velocity			412311		728011									67082	72111					806226	707107						984886	894427										10198	158114	117047	108167		161555	128062	781025	134536
Velocity			316228		921954									632456	894427					921954	707107						824621	120416										1	13	107703	102956		161245	134164	860233	1253
Velocity			141421		948683									447214	781025					860233	905539						640312	134536										9	948683	948683	921954		138924	111803	640312	948683
Velocity			282843		10198									316228	72111					860233	707107						640312	114018										1	707107	921954	984886		116619	102956	707107	806226
Velocity			223607		984886									223607	640312					848528	5						640312	943398										100499	728011	114018	894427		111803	1	860233	102956
Velocity			223607		824621									141421	565685					761577	2						72111	943398										9	761577	121655	894427		1253	984886	565685	107703
Velocity			141421		8544									0	583095					67082	412311						67082	102956										905539	10198	140357	806226		147648	108167	424264	108167
Velocity			223607		761577									2	72111					640312	707107						761577	102956										1	107703	141421	860233		165529	116619	1	111803
Velocity			223607		894427									1	565685					5	8						72111	102956										110454	948683	141421	1		161245	130384	0	108167
Velocity			141421		824621									1	707107					360555	7						728011	107703										100499	824621	130384	106301		130384	122066	1	806226
Velocity			316228		948683									1	781025					3	707107						67082	111803										100499	824621	110454	943398		108167	1253	2	761577
Velocity			509902		806226									1	860233					1	7						72111	948683										100499	824621	120416	106301		102956	1	3	806226
Velocity			728011		538516									1	921954					2	608276						806226	824621										100499	984886	140357	102956		12083	989949	141421	860233
Velocity			67082		424264									0	781025					223607	608276						848528	728011										905539	107703	151327	989949		147648	1	223607	106301
Velocity			894427		2									1	707107					1	6						921954	824621										100499	123693	140357	108167		152643	114018	223607	921954
Velocity			728011		223607									223607	781025					223607	6						921954	824621										120416	136015	130384	943398		144222	141421	141421	1
Velocity			707107		4									223607	72111					0	412311						921954	824621										120416	117047	10198	943398		116619	142127	141421	943398
Velocity			728011		632456									0	640312					1	141421						943398	728011										120416	10198	100499	943398		1	130384	141421	1
Velocity			728011		707107									141421	707107					223607	2						989949	728011										9	921954	10198	1		114018	114018	1	860233
Velocity			728011		761577									412311	565685					223607	1						1	67082										100499	921954	123693	894427		134164	106301	360555	943398
Velocity			538516		632456									5	424264					223607	412311						921954	806226										1	921954	143178	943398		147648	989949	5	943398
Velocity			3		632456									67082	141421					223607	608276						114018	943398										100499	921954	143178	984886		143178	106301	5	860233
Velocity			223607		67082									761577	1					223607	761577						1	102956										121655	905539	131529	943398		130384	120416	360555	860233
Velocity			223607		632456									781025	1					223607	707107						921954	102956										131529	111803	111803	8544		108167	142127	447214	894427
Velocity			223607		806226									781025	223607					223607	761577						943398	102956										130384	117047	10198	67082		108167	141421	5	943398
Velocity			1		8544									860233	223607					223607	728011						943398	108167										121655	100499	111803	72111		111803	114018	538516	761577
Velocity			1		894427									860233	360555					141421	860233						943398	108167										111803	9	131529	848528		128062	921954	565685	761577
Velocity			141421		948683									707107	424264					141421	761577						860233	116619										104403	921954	143178	806226		138924	1	72111	761577
Velocity			141421		806226									5	447214					0	894427						806226	116619			2.22507e-303	2.22507e-303						114018	100499	141421	761577		134164	989949	943398	8544
Velocity			141421		761577									5	424264					2	894427						943398	134164			2.22507e-303	2.22507e-303						111803	121655	131529	781025		116619	106301	640312	8544
Velocity			447214		806226									2	565685					2	806226						122066	138924			2.22507e-303	2.22507e-303						123693	141421	111803	806226		1	127279	640312	943398
Velocity			412311		894427									141421	565685					223607	943398						106301	107703			2.22507e-303	2.22507e-303						133417	151327	921954	806226		102956	155563	583095	111803
Velocity			4		894427									1	5					316228	943398						921954	8544			2.22507e-303	2.22507e-303						123693	141421	921954	943398		116619	152643	640312	117047
Velocity			509902		894427									316228	583095					360555	943398						943398	984886			2.22507e-303	2.22507e-303						123693	121655	905539	943398		136015	130384	67082	948683
Velocity			632456		8544									223607	67082					707107	8544						921954	984886			2.22507e-303	2.22507e-303						104403	110454	100499	943398		138924	116619	640312	824621
Velocity			806226		761577									316228	806226					781025	894427						921954	948683			2.22507e-303	2.22507e-303						104403	121655	905539	943398		136015	114018	860233	761577
Velocity			8544		632456									316228	806226					781025	948683						860233	117047			2.22507e-303	2.22507e-303						114018	131529	921954	943398		130384	134536	1	894427
Velocity			8544		640312									3	806226					848528	984886						860233	139284			2.22507e-303	2.22507e-303						114018	140357	806226	943398		114018	128062	781025	824621
Velocity			894427		761577									141421	781025					921954	107703						921954	143178			160312	948683						114018	131529	806226	943398		108167	142127	67082	943398
Velocity			8544		894427									0	806226					781025	126491						781025	12083			130384	761577						114018	120416	7	102956		136015	164012	72111	102956
Velocity			707107		8544									141421	67082					72111	126491						5	104403			110454	761577						111803	100499	8	984886		152643	130384	761577	107703
Velocity			707107		761577									0	761577					640312	921954						447214	111803			10198	860233						921954	10198	8	943398		162788	984886	848528	8544
Velocity			707107		824621									0	67082					538516	806226						632456	117047			921954	107703						921954	130384	8	761577		142127	860233	806226	806226
Velocity			5		806226									1	67082					447214	905539						67082	12083			1	13						921954	140357	806226	72111		120416	860233	984886	894427
Velocity			316228		707107									141421	5					141421	921954						894427	143178			806226	126491						10198	140357	707107	781025		120416	943398	116619	102956
Velocity			2		707107									141421	5					141421	111803						8544	158114			100499	117047						111803	120416	806226	806226		114018	943398	102956	116619
Velocity			223607		608276									360555	583095					316228	110454						943398	12083			111803	116619						123693	120416	905539	806226		128062	860233	8544	12083
Velocity			141421		509902									412311	5					424264	131529						860233	894427			100499	948683						121655	111803	905539	806226		164012	108167	984886	134164
Velocity			1		608276									509902	5					67082	131529						943398	894427			10198	8544						131529	131529	905539	860233		162788	108167	984886	123693
Velocity			1		806226									412311	447214					72111	110454						943398	111803			100499	107703						123693	141421	905539	860233		134536	894427	111803	107703
Velocity			0		9									608276	583095					781025	921954						114018	107703			110454	13						114018	141421	806226	921954		113137	989949	114018	8544
Velocity			0		806226									5	538516					860233	905539						128062	13			110454	136015						117047	130384	905539	921954		989949	989949	123693	107703
Velocity			0		707107									6	67082					860233	100499						134536	152315			120416	136015						111803	111803	8	921954		113137	989949	13	10198
Velocity			1		761577									5	728011					860233	905539						127279	13			152971	117047						111803	100499	806226	921954		136015	989949	104403	948683
Velocity			223607		824621									412311	894427					806226	110454						921954	984886			170294	107703						117047	100499	806226	860233		148661	921954	905539	824621
Velocity			223607		8544									509902	806226					728011	121655						1	943398			141421	102956						111803	120416	806226	106301		155563	106301	905539	921954
Velocity			223607		824621									282843	67082					538516	133417						1	107703			120416	107703						111803	141421	707107	106301		134536	114018	100499	948683
Velocity			223607		8									2	67082					4	111803						106301	107703			110454	1253						102956	140357	7	120416		106301	113137	100499	8544
Velocity			1		5									1	761577					223607	921954						1	107703			121655	138924						1	120416	806226	114018		1	106301	100499	761577
Velocity			2		538516									1	806226					3	824621						122066	111803			130384	143178						102956	110454	806226	114018		120416	921954	107703	728011
Velocity			0		67082									1	761577					608276	905539						134164	142127			14	13						116619	110454	806226	102956		141421	921954	948683	806226
Velocity			0		824621									141421	894427					728011	111803						12083	116619			161245	111803						134164	131529	707107	894427		156205	921954	824621	632456
Velocity			2		824621									141421	984886					806226	114018						117047	921954			16	1						138924	131529	824621	921954		164012	921954	707107	67082
Velocity			223607		824621									1	108167					806226	133417						104403	894427			120416	943398						138924	131529	100499	1		134536	921954	824621	728011
Velocity			0		894427									223607	761577					894427	123693						111803	108167			110454	108167						12083	131529	120416	127279		106301	106301	608276	824621
Velocity			141421		8544									141421	761577					943398	10198						114018	1			110454	116619						12083	111803	110454	120416		1	120416	608276	824621
Velocity			1		984886									1	761577					943398	806226						107703	1			11	12083						107703	905539	104403	128062		114018	120416	824621	824621
Velocity			141421		107703									3	728011					894427	806226						107703	108167			130384	12083						114018	905539	921954	122066		134536	1	9	824621
Velocity			360555		13									360555	632456					943398	905539						1253	108167			13	984886						111803	104403	707107	120416		142127	943398	100499	824621
Velocity			5		10198									360555	728011					8544	905539						1253	108167			141421	894427						114018	121655	806226	1		134536	943398	8	806226
Velocity			5		824621									538516	761577					728011	921954						120416	8544			121655	806226						111803	131529	905539	921954		120416	921954	905539	761577
Velocity			565685		728011									1	824621					8	921954						106301	761577			1	860233						10198	121655	121655	1		1	1	1	707107
Velocity			447214		824621									848528	761577					905539	110454						921954	8544			100499	894427						905539	110454	13	116619		921954	921954	12	806226
Velocity			282843		824621									921954	728011					9	111803						921954	943398			10198	984886						948683	110454	12	122066		106301	989949	11	728011
Velocity			447214		7									860233	67082					8	10198						921954	8544			110454	1						10198	120416	110454	107703		134536	106301	140357	824621
Velocity			360555		7									848528	632456					8	921954						921954	8544			123693	102956						100499	140357	10198	984886		15	989949	140357	728011
Velocity			360555		608276									848528	728011					9	921954						848528	102956			143178	943398						100499	150333	905539	948683		15	921954	11	707107
Velocity			360555		509902									72111	8544					110454	10198						848528	1253			131529	943398						10198	151327	100499	921954		122066	989949	100499	728011
Velocity			316228		509902									583095	104403					100499	10198						640312	122066			110454	943398						117047	140357	12	824621		113137	921954	9	608276
Velocity			412311		608276									632456	111803					1	111803						640312	943398			100499	860233						126491	12	130384	824621		989949	921954	1	761577
Velocity			824621		707107									412311	117047					9	121655						640312	860233			111803	943398						12083	11	15	984886		114018	921954	111803	728011
Velocity			824621		728011									1	984886					905539	121655						989949	108167			121655	108167						107703	11	130384	102956		134536	1	110454	761577
Velocity			806226		632456									141421	824621					905539	10198						921954	1			136015	111803						117047	110454	11	943398		148661	128062	10198	632456
Velocity			761577		632456									1	707107					9	806226						1	1			155242	116619						104403	120416	1	943398		148661	142127	10198	608276
Velocity			824621		806226									1	921954					9	806226						943398	848528			152971	126491						117047	110454	10198	943398		134536	127279	824621	4
Velocity			10198		761577									0	948683					9	806226						102956	921954			133417	984886						12083	905539	114018	921954		106301	106301	806226	316228
Velocity			8544		728011									1	10198					9	905539						943398	921954			111803	894427						134164	707107	133417	921954		114018	1	824621	141421
Velocity			894427		728011									1	107703					8	806226						943398	1			10198	761577						143178	7	141421	921954		120416	989949	824621	2
Velocity			781025		824621									1	107703					806226	824621						894427	108167			114018	943398						13	7	141421	989949		141421	113137	824621	509902
Velocity			860233		806226									2	921954					905539	10198						860233	108167			120416	111803						107703	905539	130384	113137		156205	120416	921954	608276
Velocity			781025		824621									223607	728011					806226	10198						894427	106301			141421	116619						104403	100499	10198	106301		156205	142127	921954	608276
Velocity			921954		806226									141421	824621					8	104403						8544	1			150333	117047						117047	11	921954	989949		136015	148661	824621	707107
Velocity			848528		806226									4	894427					806226	948683						1	1			130384	111803						104403	12	100499	989949		108167	122066	806226	728011
Velocity			894427		921954									5	948683					905539	921954						921954	989949			120416	943398						123693	1	111803	1		106301	989949	905539	728011
Velocity			848528		8									5	948683					905539	948683						921954	134536			100499	781025						13	9	11	1		106301	943398	100499	806226
Velocity			781025		806226									509902	984886					100499	104403						781025	148661			12	8544						133417	1	130384	943398		15	989949	114018	806226
Velocity			781025		806226									447214	894427					905539	111803						943398	148661			120416	102956						121655	110454	130384	806226		147648	1	131529	806226
Velocity			781025		824621									447214	824621					806226	123693						943398	106301			14	122066						104403	13	111803	761577		158114	943398	121655	538516
Velocity			72111		806226									5	632456					905539	141421						921954	860233			15	12083						10198	160312	905539	67082		1253	921954	111803	67082
Velocity			5		824621									583095	608276					824621	111803						860233	921954			161245	122066						104403	13	905539	72111		108167	113137	10198	67082
Velocity			412311		806226									632456	728011					9	905539						860233	921954			13	102956						10198	11	100499	72111		860233	106301	806226	905539
Velocity			316228		824621									948683	728011					806226	8						806226	943398			110454	921954						10198	9	111803	761577		921954	943398	905539	824621
Velocity			5		824621									921954	921954					905539	806226						984886	943398			12	921954						139284	9	111803	824621		921954	989949	806226	806226
Velocity			640312		707107									905539	948683					9	806226						984886	860233			130384	108167						139284	100499	120416	728011		860233	921954	806226	948683
Velocity			640312		728011									111803	104403					9	9						984886	707107			15	114018						121655	120416	120416	761577		806226	102956	921954	905539
Velocity			640312		728011									123693	921954					8	11						984886	67082			150333	134536						107703	13	905539	761577		583095	106301	905539	100499
Velocity			640312		728011									136015	824621					9	121655						111803	761577			161245	130384						111803	140357	806226	943398		583095	116619	806226	123693
Velocity			640312		707107									136015	824621					100499	130384						111803	1			151327	12083						123693	11	806226	894427		632456	142127	806226	143178
Velocity			72111		5									145602	8544					905539	100499						13	108167			130384	1						12083	8	921954	102956		781025	134536	905539	121655
Velocity			640312		632456									126491	107703					905539	100499						111803	921954			11	806226						126491	9	921954	984886		806226	113137	905539	100499
Velocity			583095		728011									13	117047					905539	100499						806226	1			130384	860233						147648	9	921954	894427		860233	848528	905539	761577
Velocity			424264		707107									107703	12083					9	905539						761577	848528			140357	943398						147648	9	10198	943398		806226	894427	100499	8544
Velocity			282843		728011									116619	107703					905539	1						608276	848528			15	102956						12083	8	10198	943398		894427	943398	111803	894427
Velocity			141421		824621									12083	984886					8	110454						632456	1			151327	116619						984886	806226	921954	860233		111803	1	111803	728011
Velocity			141421		824621									116619	806226					905539	130384						632456	72111			141421	116619						114018	921954	921954	943398		1253	113137	9	894427
Velocity			5		9									12083	894427					905539	120416						67082	640312			120416	1						111803	905539	104403	1		134164	127279	7	108167
Velocity			806226		905539									107703	948683					8	9						583095	360555			110454	848528						107703	806226	104403	761577		116619	134536	7	984886
Velocity			894427		806226									107703	102956					806226	8						583095	583095			1	781025						1	806226	117047	1		943398	1	8	761577
Velocity			761577		8544									894427	117047					8	8						316228	781025			12	921954						107703	8	123693	894427		948683	989949	806226	67082
Velocity			72111		806226									984886	107703					7	806226						412311	106301			120416	106301						117047	7	133417	102956		984886	921954	921954	806226
Velocity			72111		707107									984886	8544					6	8						360555	1			120416	120416						104403	707107	136015	111803		117047	113137	111803	806226
Velocity			806226		806226									108167	761577					509902	100499						282843	106301			130384	128062						10198	7	111803	12083		136015		100499	761577
Velocity			761577		8									12083	67082					5	110454						360555	113137			131529	134536						984886	7	104403	102956		148661		905539	894427
Velocity			761577		7									134164	67082					8	130384						728011	1			110454	113137						104403	608276	104403	102956		136015		806226	111803
Velocity			824621		8									13	761577					806226	120416						921954	114018			1	989949						921954	3	117047	943398		114018		921954	111803
Velocity			608276		707107									111803	824621					806226	10198						10198	108167			1	921954						984886	141421	121655	894427		921954		921954	948683
Velocity			6		806226									116619	894427					8	10198						9	1			11	921954						102956	0	121655	116619		100499		824621	761577
Velocity			707107		100499									111803	8544					7	921954						9	67082			13	106301						12083	0	121655	984886		123693		728011	806226
Velocity			921954		110454									1253	761577					806226	905539						10198	72111			120416	989949						111803	1	10198	108167		133417		806226	894427
Velocity			921954		10198									134164	67082					806226	905539						100499	848528			130384	106301						102956	1	921954	894427		145602		806226	806226
Velocity			921954		100499									136015	67082					905539	921954						11	921954			131529	106301						943398	1	905539	984886		133417		707107	943398
Velocity			824621		905539									139284	632456					806226	728011						1	943398			121655	989949						943398	223607	10198	894427		114018		632456	1
Velocity			824621		921954									117047	728011					7	509902						8	860233			10198	860233						108167	316228	111803	948683		10198		608276	108167
Velocity			921954		10198									107703	8544					7	223607						412311	860233			100499	781025						1	538516	121655	948683		10198		608276	102956
Velocity			8544		905539									104403	921954					7	1						316228	848528			111803	781025						111803	728011	123693	824621		114018		632456	8544
Velocity			921954		111803									117047	894427					8	0						412311	848528			141421	921954						12083	806226	111803	948683		143178		608276	761577
Velocity			921954		114018									126491	824621					9	141421						728011	921954			141421	114018						107703	761577	10198	806226		158114		509902	8544
Velocity			948683		123693									145602	824621					9	412311						984886	1			133417	120416						10198	761577	100499	905539		133417		509902	894427
Velocity			824621		100499									145602	707107					8	7						894427	989949			145602	127279						102956	8544	100499	824621		114018		447214	894427
Velocity			806226		824621									133417	7					9	806226						894427	989949			121655	120416						894427	921954	10198	921954		104403		2	8544
Velocity			824621		8544									12083	806226					9	806226						984886	989949			110454	106301						948683	12083	921954	824621		948683		316228	728011
Velocity			905539		8544									114018	921954					100499	806226						102956	921954			110454	921954						948683	136015	824621	905539		114018		632456	707107
Velocity			948683		905539									13	948683					9	8						984886	921954			12	921954						806226	136015	806226	8544		136015		707107	806226
Velocity			107703		921954									13	104403					7	905539						107703	989949			131529	1						107703	111803	806226	894427		145602		806226	707107
Velocity			111803		114018									139284	8544					9	905539						984886	106301			120416	113137						111803	921954	8	984886		143178		707107	824621
Velocity			117047		114018									136015	707107					9	905539						761577	106301			121655	120416						948683	921954	824621	8544		123693		7	8544
Velocity			111803		111803									123693	67082					8	806226						761577	989949			114018	114018						107703	10198	824621	894427		10198		905539	761577
Velocity			905539		8544									948683	608276					8	509902						8544	1			123693	108167						1	10198	707107	860233				100499	806226
Velocity			824621		894427									921954	632456					905539	223607						102956	848528			10198	921954						948683	921954	707107	921954				110454	728011
Velocity			984886		824621									8544	72111					806226	141421						984886	707107			104403	848528						107703	12083	707107	948683				131529	761577
Velocity			104403		824621									984886	806226					806226	1						943398	781025			104403	860233						102956	100499	707107	948683				110454	761577
Velocity			984886		905539									984886	8544					7	0						8544	848528			111803	921954						111803	948683	824621	8544				806226	894427
Velocity			10198		921954									10198	8544					707107	0						943398	943398			111803	108167						130384	8544	948683	824621				8544	806226
Velocity			806226		104403									110454	728011					608276	141421						108167	921954			123693	116619						117047	8544	104403	806226				761577	943398
Velocity			8544		948683									114018	8544					509902	141421						1253	921954			152315	120416						111803	921954	948683	806226				806226	860233
Velocity			824621		8544									110454	894427					608276	141421						143178	921954			13	108167						108167	8544	921954	948683				894427	894427
Velocity			707107		728011									10198	8544					806226	223607						130384	921954			126491	1						943398	8544	921954	921954				806226	894427
Velocity			806226		728011									10198	761577					905539	223607						1	848528			104403	781025						984886	8544	104403	905539				761577	921954
Velocity			8544		728011									10198	806226					806226	223607						894427	989949			114018	781025						102956	102956	114018	824621				632456	894427
Velocity			728011		8544									111803	8544					8	1						943398	1			133417	860233						111803	8544	111803	707107				5	894427
Velocity			728011		948683									11	8544					7	0						894427	1			131529	106301						1253	943398	133417	707107				5	108167
Velocity			728011		12083									11	761577					8	0						102956	1			126491	127279						1253	761577	140357	728011				67082	108167
Velocity			761577		117047									111803	728011					9	0						107703	1			152971	114018						116619	806226	13	707107				632456	943398
Velocity			984886		10198									10198	761577					9	0						117047	106301			148661	114018						108167	860233	11	707107				67082	67082
Velocity			948683		948683									9	67082					7	0						12083	943398			131529	1						984886	989949	100499	728011				806226	761577
Velocity			921954		8544									806226	632456					7	0						107703	108167			121655	848528						102956	108167	100499	7				67082	72111
Velocity			921954		948683									905539	67082					707107	0						107703	138924			110454	984886						111803	130384	110454	707107				728011	72111
Velocity			806226		111803									100499	806226					7	1						104403	166433			131529	114018						12083	136015	121655	806226				72111	761577
Velocity			824621		136015									10198	894427					806226	1						948683	138924			121655	136015						13	116619	133417	100499				806226	781025
Velocity			806226		145602									10198	102956					806226	1						104403	116619			114018	136015						1253	108167	133417	100499				8544	806226
Velocity			824621		123693									121655	894427					8	1						104403	102956			136015	136015						117047	921954	121655	100499				8544	8544
Velocity			824621		10198									131529	894427					8	1						104403	116619			143178	111803						102956	106301	104403	9				761577	824621
Velocity			824621		948683									12	806226					806226	1						12083	12083			111803	989949						104403	127279	948683	921954				806226	8544
Velocity			707107		102956									110454	67082					8	1						12083	107703			100499	894427						107703	142127	921954	10198				943398	894427
Velocity			806226		107703									1	761577					9	1						12083	111803			905539	921954						104403	128062	921954	100499				806226	761577
Velocity			806226		117047									111803	806226					707107	223607						111803	111803			100499	114018						121655	120416	824621	10198				943398	8544
Velocity			905539		126491									110454	761577					6	223607						984886	102956			121655	120416						123693	989949	728011	10198				943398	824621
Velocity			905539		12083									111803	8544					8	141421						984886	67082			110454	114018						117047	921954	728011	10198				984886	728011
Velocity			9		948683									12	948683					8	316228						107703	583095			130384	114018						107703	106301	632456	824621				943398	707107
Velocity			905539		824621									130384	8544					806226	6						984886	640312			140357	1						948683	128062	5	921954				943398	824621
Velocity			8		8544									120416	8544					905539	7						111803	67082			131529	806226						948683	15	4	8544				108167	948683
Velocity			905539		806226									100499	761577					806226	806226						1253	632456			110454	921954						104403	134536	412311	824621				1	8544
Velocity			8		102956									9	67082					7	806226						126491	538516			110454	102956						104403	106301	412311	905539				943398	728011
Velocity			8		948683									110454	761577					806226	8						107703	67082			11	122066						117047	921954	360555	10198				8544	728011
Velocity			9		984886									11	67082					806226	8						984886	984886			120416	12083						136015	113137	316228	921954				948683	761577
Velocity			905539		984886									120416	67082					806226	707107						984886	107703			131529	1253						134164	120416	316228	10198				107703	728011
Velocity			806226		894427									121655	894427					7	707107						948683	824621			143178	111803						12083	127279	316228	100499				1253	761577
Velocity			905539		761577									143178	860233					509902	707107						107703	8544			143178	1						117047	141421	1	100499				130384	761577
Velocity			905539		806226									123693	72111					7	509902						921954	8544			131529	8544						107703	128062	1	100499				111803	8544
Velocity			905539		72111									111803	761577					8	3						104403	921954			121655	894427						126491	108167	1	806226				102956	8544
Velocity			100499		781025									921954	583095					806226	2						104403	984886			100499	102956						136015	921954	1	8				102956	707107
Velocity			921954		761577									111803	640312					806226	223607						117047	894427			111803	102956						139284	943398	0	905539				107703	7
Velocity			100499		67082									121655	761577					806226	316228						984886	107703			121655	116619						139284	113137	0	905539				104403	806226
Velocity			121655		806226									121655	67082					707107	5						948683	126491			123693	111803						13	108167	0	806226				107703	806226
Velocity			111803		824621									151327	761577					707107	4						806226	12083			133417	106301						114018	114018	0	7				1253	8
Velocity			111803		824621									141421	984886					8	5						905539	8544			136015	943398						948683	1	0	509902				111803	7
Velocity			100499		728011									131529	943398					905539	5						948683	943398			121655	848528						102956	921954	1	5				761577	806226
Velocity			921954		761577									111803	948683					905539	5						806226	102956			111803	943398						894427	781025	141421	707107				728011	100499
Velocity			921954		761577									110454	8544					6	5						8544	102956			104403	106301						948683	72111	2	608276				761577	12
Velocity			10198		824621									110454	67082					7	4						728011	102956			10198	116619						894427	72111	4	707107				761577	110454
Velocity			921954		824621									11	806226					8	509902						608276	894427			111803	120416						894427	583095	8	806226				632456	1
Velocity			100499		8544									1	761577					8	412311						316228	102956			121655	114018						824621	583095	8	7				509902	905539
Velocity			10198		948683									110454	72111					8	412311						223607	1253			123693	1						894427	424264	8	6				583095	8
Velocity			905539		824621									100499	943398					9	4						141421	111803			133417	848528						761577	583095	8	6				67082	9
Velocity			921954		806226									905539	116619					8	707107						1	894427			133417	806226						824621	223607	806226	707107				632456	9
Velocity			905539		761577									921954	102956					8	728011						0	102956			120416	781025						806226	223607	8544	806226				632456	905539
Velocity			921954		72111									905539	921954					7	824621						0	984886			10198	943398						761577	1	921954	707107				728011	905539
Velocity			9		72111									806226	761577					7	824621						0	948683			114018	102956						943398	1	921954	4				632456	905539
Velocity			9		67082									905539	806226					9	806226						1	107703			123693	111803						894427	141421	111803	5				728011	905539
Velocity			8		640312									8	806226					100499	824621						1	117047			114018	1						108167	1	102956	608276				921954	9
Velocity			9		583095									100499	824621					9	824621						0	148661			114018	894427						108167	0	781025	7				104403	806226
Velocity			824621		583095									111803	984886					9	824621						0	155242			107703	894427						108167	1	72111	905539				13	806226
Velocity			905539		424264									100499	12083					905539	824621						1	114018			114018	860233						943398	1	860233	905539				126491	806226
Velocity			9		5									110454	111803					905539	943398						141421	948683			114018	860233						102956	2	860233	8				107703	806226
Velocity			905539		67082									100499	8544					9	8544						316228	10198			104403	921954						108167	5	943398	8				948683	806226
Velocity			905539		707107									905539	761577					9	8544						538516	111803			107703	1						108167	583095	114018	806226				8544	824621
Velocity			905539		806226									905539	72111					1	761577						728011	121655			107703	106301						12083	72111	116619	806226				107703	806226
Velocity			948683		761577									100499	781025					905539	8544						761577	123693			921954	106301						12083	72111	116619	905539				13	8
Velocity			921954		806226									100499	860233					7	894427						707107	131529			104403	943398						138924	707107	984886	10198				134164	707107
Velocity			921954		806226									110454	102956					7	894427						707107	131529			111803	921954						117047	72111	921954	100499				1253	8
Velocity			8544		761577									111803	108167					707107	761577						728011	100499			114018	848528						984886	781025	948683	921954				107703	806226
Velocity			905539		72111									111803	102956					806226	8544						8544	806226			123693	781025						102956	72111	114018	8544				894427	8
Velocity			921954		67082									114018	806226					9	102956						806226	905539			133417	72111						984886	640312	136015	8544				894427	806226
Velocity			948683		640312									104403	67082					8	107703						707107	10198			120416	860233						102956	424264	155242	8544				948683	806226
Velocity			948683		583095									948683	640312					806226	102956						538516	1			110454	108167						948683	141421	148661	104403				984886	9
Velocity			921954		67082									10198	72111					806226	806226						316228	824621			100499	108167						111803	0	114018	111803				107703	11
Velocity			8544		72111									110454	72111					707107	806226						2	806226			11	102956						111803	1	104403	121655				107703	121655
Velocity			824621		67082									12	761577					8	860233						412311	9			120416	984886						111803	223607	111803	133417				8544	121655
Velocity			8544		67082									110454	8544					806226	860233						67082	1			12	921954						984886	223607	121655	111803				728011	10198
Velocity			984886		72111									114018	806226					5	894427						728011	100499			131529	860233						943398	141421	143178	10198				761577	921954
Velocity			921954		860233									114018	921954					6	894427						761577	905539			141421	806226						984886	141421	152971	10198				761577	1
Velocity			111803		806226									104403	806226					707107	102956						632456	100499			130384	1						894427	1	155242	100499				728011	104403
Velocity			117047		943398									10198	806226					806226	111803						67082	905539			110454	111803						894427	1	121655	111803				761577	111803
Velocity			117047		102956									921954	761577					806226	894427						728011	8			10198	12083						8544	1	10198	121655				761577	121655
Velocity			107703		894427									10198	761577					905539	806226						67082	824621			111803	116619						943398	2	100499	110454				728011	121655
Velocity			943398		894427									10198	8544					8	894427						67082	9			130384	102956						984886	2	121655	905539				728011	111803
Velocity			948683		806226									10198	102956					8	894427						608276	905539			131529	943398						894427	2	141421	905539				632456	100499
Velocity			984886		860233									107703	102956					806226	894427						316228	111803			133417	860233						948683	360555	152971	9				608276	707107
Velocity			114018		943398									123693	943398					905539	984886						1	10198			133417	806226						894427	360555	143178	905539				728011	824621
Velocity			114018		984886									133417	894427					905539	111803						1	905539			133417	984886						8544	282843	123693	806226				707107	824621
Velocity			13		943398									10198	728011					806226	134164						0	10198			111803	116619						943398	3	111803	806226				948683	761577
Velocity			139284		111803									1	67082					7	1253						0	905539			111803	1253						943398	67082	921954	707107				107703	806226
Velocity			12083		107703									1	67082					806226	943398						1	100499			100499	122066						102956	102956	10198	7				104403	100499
Velocity			111803		948683									110454	72111					905539	860233						282843	10198			110454	116619						114018	943398	121655	6				104403	921954
Velocity			8544		806226									11	806226					806226	860233						1	110454			121655	984886						128062	921954	133417	6				948683	921954
Velocity			948683		72111									120416	860233					921954	943398						1	130384			111803	943398						116619	894427	121655	608276				8544	824621
Velocity			984886		72111									131529	943398					921954	108167						141421	151327			121655	8544						108167	894427	111803	8					761577
Velocity			114018		761577									123693	943398					806226	116619						1	12			131529	102956						989949	102956	905539	707107					824621
Velocity			107703		632456									114018	921954					806226	128062						0	1			121655	116619						989949	102956	905539	806226					707107
Velocity			12083		583095									921954	848528					905539	128062						0	9			100499	116619						1	130384	10198	905539					632456
Velocity			13		67082									100499	848528					905539	106301						0	905539			110454	122066						108167	134164	10198	806226					632456
Velocity			110454		728011									104403	860233					905539	921954						141421	1			100499	102956						122066	114018	121655	806226					608276
Velocity			921954		761577									921954	1					905539	921954						1	100499			120416	943398						136015	781025	133417	8					5
Velocity			761577		761577									948683	108167					921954	943398						141421	11			123693	781025						122066	707107	123693	9					538516
Velocity			948683		806226									107703	108167					921954	108167						0	12			123693	860233						943398	860233	10198	905539					538516
Velocity			824621		806226									104403	943398					824621	114018						141421	130384			143178	894427						921954	848528	10198	111803					632456
Velocity			824621		761577									107703	72111					921954	116619						0	1			133417	108167						989949	848528	921954	104403					632456
Velocity			67082		806226									100499	640312					921954	108167						1	100499			123693	108167						1	781025	10198	10198					728011
Velocity			67082		860233									905539	538516					824621	984886						0	100499			114018	114018						108167	943398	10198	100499					761577
Velocity			632456		894427									921954	608276					824621	728011						1	10198			114018	113137						134536	102956	100499	905539					824621
Velocity			67082		894427									104403	608276					761577	761577						1	10198			126491	894427						120416	113137	111803	921954					824621
Velocity			848528		860233									10198	5					67082	824621						1	10198			136015	894427						113137	921954	104403	100499					948683
Velocity			943398		894427									114018	447214					538516	921954						0	905539			136015	943398						106301	921954	905539	104403					11
Velocity			894427		860233									123693	447214					707107	948683						1	100499			133417	1						921954	989949	806226	117047					100499
Velocity			894427		860233									114018	447214					824621	921954						1	10198			136015	120416						989949	921954	806226	126491					921954
Velocity			948683		761577									107703	5					824621	921954						0	905539			117047	141421						108167	989949	707107	114018					806226
Velocity			104403		761577									921954	583095					728011	8544						1	905539			104403	130384						106301	113137	806226	104403					921954
Velocity			104403		806226									894427	583095					728011	824621						316228	806226			10198	12083						120416	141421	707107	948683					905539
Velocity			111803		8544									894427	583095					824621	728011						424264	905539			104403	104403						127279	144222	7	8544					921954
Velocity			117047		943398									948683	565685					728011	761577						583095	9			114018	948683						106301	116619	707107	984886					905539
Velocity			117047		948683									824621	565685					728011	728011						640312	1			114018	1						106301	806226	7	104403					905539
Velocity			948683		8544									728011	538516					824621	806226						707107	9			13	113137						989949	894427	8	107703					806226
Velocity			8544		72111									728011	447214					632456	8544						781025	9			134164	122066						921954	894427	7	104403					761577
Velocity			984886		67082									806226	360555					447214	102956						640312	100499			138924	138924						989949	806226	7	100499					8544
Velocity			102956		728011									921954	223607					538516	111803						640312	1			12083	12083						921954	761577	806226	8544					824621
Velocity			113137		806226									10198	1					728011	107703						781025	110454			111803	114018						781025	72111	806226	824621					8544
Velocity			127279		761577										1					824621	984886						72111	110454			130384	102956						860233	1	806226	824621					824621
Velocity			141421		728011										0					824621	8544						707107	110454			130384	921954						781025	984886	100499	824621					806226
Velocity			15		761577										1					824621	894427						806226	100499			143178	106301						781025	806226	104403	905539					8544
Velocity			127279		824621										1					824621	894427						806226	11			161245	120416						860233	761577	111803	921954					948683
Velocity			921954		761577										1					806226	984886						10198	110454			152643	136015						860233	8544	10198	921954					117047
Velocity			989949		761577										141421					806226	117047						905539	121655			134164	130384						781025	761577	824621	921954					117047
Velocity			106301		728011										141421					806226	126491						948683	13			116619	134536						806226	806226	948683	905539					948683
Velocity			1		761577										141421					707107	111803						905539	130384			111803	108167						806226	102956	948683	824621					824621
Velocity			108167		67082										141421					5	921954						100499	12			111803	921954						860233	130384	948683	905539					761577
Velocity			120416		632456										1					4	824621						905539	905539			1253	943398						1	152315	10198	100499					8544
Velocity			120416		67082										141421					4	806226						10198	905539			126491	114018						1	117047	10198	905539					984886
Velocity			106301		583095										1					707107	100499						111803	1			148661	128062						921954	860233	10198	905539					114018
Velocity			860233		447214										141421					707107	11						104403	11			152315	128062						640312	894427	10198	984886					130384
Velocity			848528		223607										141421					806226	121655						111803	110454			1253	122066						707107	894427	921954	921954					117047
Velocity			1		223607										141421					921954	131529						948683	110454			12083	1						640312	860233	824621	905539					894427
Velocity			921954		424264										141421					806226	120416						984886	121655			111803	860233						640312	806226	905539	905539					8544
Velocity			848528		67082										1					806226	921954						921954	12			12083	761577						640312	761577	905539	104403					948683
Velocity			943398		806226										2					806226	921954						984886	9			126491	921954						707107	583095	905539	104403					894427
Velocity			894427		806226										4					806226	905539						948683	8			136015	111803						640312	360555	905539	107703					126491
Velocity			943398		806226										5					707107	921954						948683	9			145602	13						640312	2	110454	894427					145602
Velocity			921954		860233										72111					608276	10198						8544	100499			152643	12083						565685	0	110454	894427					133417
Velocity			921954		806226										707107					4	104403						761577	100499			1253	117047						583095	141421	100499	984886					117047
Velocity			921954		860233										640312					608276	123693						67082	120416			102956	102956						848528	1	100499	824621					984886
Velocity			921954		943398										583095					6	123693						72111	141421			117047	894427						781025	0	905539	824621					8544
Velocity			860233		806226										781025					707107	114018						761577	130384			12083	984886						921954	2	9	921954					111803
Velocity			921954		824621										781025					707107	948683						806226	110454			13	12083						848528	0	1	948683					107703
Velocity			106301		8544										806226					707107	921954						806226	100499			134164	134164						848528	0	100499	824621					107703
Velocity			113137		728011										894427					8	921954						894427	100499			147648	1253						848528	1	11	8544					123693
Velocity			120416		728011										860233					8	104403						860233	100499			15	116619						921954	0	120416	806226					111803
Velocity			114018		761577										8544					8	121655						102956	905539			142127	1						921954	0	1	905539					806226
Velocity			1		824621										728011					8	133417						134164	10198			116619	860233						1	0	1	921954					72111
Velocity			921954		8544										728011					707107	126491						116619	111803			114018	848528						113137	0	9	824621					761577
Velocity			860233		806226										761577					509902	984886						12083	111803			122066	894427						1	1	905539	921954					860233
Velocity			921954		806226										8544					4	824621						108167	905539			1253	111803						106301	0	905539	905539					984886
Velocity			921954		948683										806226					412311	728011						1	905539			1253	122066						921954	1	11	8544					894427
Velocity			943398		761577										100499					509902	905539						102956	905539			138924	108167						106301	0	11	10198					114018
Velocity			921954		632456										114018					728011	100499						108167	100499			144222	943398						108167	1	120416	984886					12083
Velocity			1		707107										10198					761577	104403						894427	110454			116619	894427						114018	282843	120416	948683					111803
Velocity			1		728011										921954					761577	114018						943398	110454			984886	806226						1253	447214	1	921954					943398
Velocity			989949		707107										7					894427	104403						72111	141421			894427	948683						136015	538516	100499	8544					984886
Velocity			921954		707107										8					894427	921954						360555	141421			102956	984886						122066	583095	9	905539					114018
Velocity			921954		707107										9					8544	824621						360555	120416			114018	111803						108167	67082	1	10198					114018
Velocity			921954		728011										11					806226	824621						141421	905539			108167	116619						1	583095	11	948683					114018
Velocity			943398		707107										120416					806226	824621						223607	905539			1	102956						894427	67082	120416	984886					114018
Velocity			1		608276										121655					583095	921954						412311	905539			122066	948683						102956	72111	11	984886					117047
Velocity			1		707107										10198					447214	8544						5	905539			114018	943398						102956	860233	1	943398					894427
Velocity			108167		707107										9					316228	894427						632456	905539			111803	860233						122066	108167	9	108167					761577
Velocity			108167		707107										806226					360555	10198						72111	806226			111803	921954						116619	1	806226	102956					761577
Velocity			108167		707107										9					632456	104403						67082	707107			108167	114018						114018	781025	8	1					761577
Velocity			921954		707107										905539					824621	984886						72111	4			116619	108167						943398	781025	806226	943398					728011
Velocity			921954		707107										10198					824621	8544						72111	509902			111803	1253						1	781025	9	106301					67082
Velocity			921954		806226										111803					806226	921954						67082	824621			12083	12083						102956	72111	806226	1					728011
Velocity			989949		806226										111803					824621	921954						72111	10198			138924	108167						102956	1	7	108167					728011
Velocity			921954		921954										905539					824621	104403						67082	921954			158114	1	2.22507e-303					108167	111803	7	108167					824621
Velocity			921954		110454										8					921954	948683						72111	921954			136015	921954						122066	1253	806226	111803					707107
Velocity			921954		10198										9					921954	948683						761577	921954			122066	984886						122066	116619	905539	102956					728011
Velocity			921954		921954										905539					824621	123693						781025	824621			106301	116619						102956	8544	806226	8544					7
Velocity			921954		824621										1					806226	117047						67082	806226			113137	12083						1	728011	905539	894427					608276
Velocity			921954		905539										110454					608276	984886						806226	824621			128062	117047						943398	824621	905539	894427					7
Velocity			860233		905539										120416					5	921954						806226	806226			114018	108167						8544	806226	905539	984886					7
Velocity			921954		806226										12					707107	948683						806226	608276			128062	1						806226	104403	905539	984886					6
Velocity			921954		806226										1					806226	948683						8544	223607			136015	781025						72111	133417	1	104403					412311
Velocity			921954		10198										8					8	104403						806226	1			134536	8544						781025	123693	111803	948683					412311
Velocity			989949		10198										905539					8	10198						894427	538516			108167	894427						640312	10198	120416	102956					538516
Velocity			1		921954										110454					707107	114018						984886	728011			102956	111803						4	806226	110454	984886					728011
Velocity			106301		905539										120416					806226	133417						984886	10198			108167	116619						282843	1	1	102956					728011
Velocity			989949		824621										120416					806226	10198						8544	104403			122066	111803						141421	110454	1	102956					761577
Velocity			102956		824621										120416					806226	824621						984886	107703			136015	108167						141421	12	1	948683					824621
Velocity			860233		728011										100499					806226	806226						8544	104403			136015	1						1	140357	120416	107703					728011
Velocity			921954		8544										100499					6	806226						984886	126491			15	894427						0	141421	130384	107703					761577
Velocity			860233		824621										905539					608276	905539						107703	13			142127	894427						1	12	130384	104403					824621
Velocity			921954		824621										121655					728011	905539						111803	148661			122066	102956		2.22507e-303				1	9	140357	108167					104403
Velocity			860233		824621										131529					824621	10198						145602	148661			102956	120416						2	905539	130384	116619					114018
Velocity			860233		806226										130384					921954	111803						136015	114018			106301	136015						2	110454	110454	107703					104403
Velocity			806226		806226										110454					905539	130384						126491	948683			113137	114018						1	130384	100499	108167					8544
Velocity			921954		728011										905539					824621	100499						10198	67082			120416	1						2	130384	921954	948683					824621
Velocity			943398		707107										9					824621	905539						114018	67082			134536	860233						1	120416	10198	8544					921954
Velocity			989949		806226										905539					824621	9						104403	761577			141421	860233						0	110454	111803	102956					824621
Velocity			102956		806226										11					824621	9						110454	8544			141421	806226						0	905539	110454	102956					948683
Velocity			1		806226										12					8544	110454						100499	894427			127279	1						1	905539	10198	102956					921954
Velocity			1		905539										12					67082	110454						905539	984886			120416	108167						1	905539	111803	106301					104403
Velocity			1		110454										1					538516	130384						111803	12083			113137	120416						0	12	921954	943398					921954
Velocity			108167		1										905539					509902	120416						104403	107703			128062	116619						0	13	8	894427					824621
Velocity			106301		905539										905539					509902	110454						104403	894427			141421	943398						0	120416	921954	860233					707107
Velocity			128062		806226										921954					728011	806226						921954	984886			148661	984886						141421	100499	111803	806226					707107
Velocity			122066		806226										100499					806226	806226						948683	984886			156205	943398						282843	806226	123693	781025					8
Velocity			128062		806226										110454					905539	905539						806226	948683			141421	106301						447214	806226	133417	984886					707107
Velocity			108167		707107										110454					806226	905539						948683	894427			113137	114018						806226	8	123693	860233					8
Velocity			989949		707107										110454					707107	100499						894427	806226			989949	120416						806226	824621	114018	806226					905539
Velocity			943398		6										905539					707107	1						824621	583095			106301	122066						806226	707107	111803	860233					111803
Velocity			1		5										806226					806226	100499						107703	447214			113137	106301						806226	10198	921954	984886					10198
Velocity			102956		2										707107					707107	806226						107703	5			134536	1						921954	9	948683	111803					100499
Velocity			943398		1										7					728011	6						984886	860233			148661	781025						921954	9	117047	1					905539
Velocity			894427		0										6					728011	6						984886	108167			148661	781025						1	7	114018	984886					9
Velocity			860233		0										632456					7	6						894427	1			15	781025						860233	7	111803	943398					905539
Velocity			860233		1										509902					824621	6						8544	921954			130384	921954						781025	8	121655	102956					824621
Velocity			806226		0										316228					806226	5						984886	989949			114018	943398						707107	8	111803	1					806226
Velocity			848528		0										223607					824621	6						824621	1			120416	108167						5	905539	10198	102956					728011
Velocity			848528		0										141421					921954	5						8544	1			142127	108167						707107	110454	948683	102956					806226
Velocity			921954		1										316228					921954	412311						894427	1			164012	106301						72111	13	984886	108167					8
Velocity			781025		2										5					824621	412311						8544	1			172047	943398						806226	110454	948683	943398					9
Velocity			781025		2										608276					9	632456						707107	108167			166433	894427						72111	9	114018	806226					707107
Velocity			781025		1										707107					8	806226						806226	1			148661	943398						72111	7	984886	948683					8
Velocity			781025		1										7					806226	707107						824621	921954			120416	111803						640312	8	107703	921954					707107
Velocity			72111		1										707107					608276	707107						824621	921954			106301	128062						640312	8	107703	894427					7
Velocity			72111		1										7					509902	707107						948683	1			127279	1253						632456	7	984886	943398					8
Velocity			781025		0										806226					761577	806226						824621	102956			141421	114018						67082	8	943398	943398					8
Velocity			894427		0										8					8544	824621						824621	943398			15	860233						538516	111803	894427	1					1
Velocity			943398		0										8					761577	806226						824621	1			156205	806226						424264	12	984886	943398					1
Velocity			860233		2										905539					761577	905539						824621	114018			141421	781025						565685	11	824621	894427					100499
Velocity			943398		2										1					8544	11						806226	128062			120416	860233						707107	1	102956	860233					806226
Velocity			806226		1										905539					806226	100499						984886	1253			106301	921954						72111	1	984886	860233					905539
Velocity			1		0										806226					806226	9						8544	106301			1	108167						806226	1	107703	781025					806226
Velocity			943398		1										9					806226	905539						824621	943398			130384	120416						781025	11	921954	761577					905539
Velocity			943398		1										100499					806226	9						8544	102956			130384	111803						781025	12	943398	860233					905539
Velocity			943398		141421										110454					72111	1						761577	1			136015	1						781025	140357	806226	72111					921954
Velocity			943398		3										11					3	1						8544	943398			144222	943398						640312	150333	728011	67082					100499
Velocity			894427		6										120416					3	110454						948683	102956			148661	921954						640312	12	894427	761577					100499
Velocity			948683		7										130384					509902	140357						948683	943398			120416	989949						447214	806226	8544	860233					921954
Velocity			948683		806226										100499					707107	140357						948683	806226			108167	1						316228	707107	102956	72111					806226
Velocity			948683		806226										7					728011	100499						761577	538516			122066	120416						1	707107	921954	860233					806226
Velocity			107703		8										707107					806226	806226						632456	223607			136015	127279						1	707107	8544	806226					806226
Velocity			948683		8										8					824621	9						806226	1			152643	114018						0	921954	824621	806226					905539
Velocity			107703		8										7					761577	1						806226	2			148661	921954						141421	111803	894427	894427					905539
Velocity			117047		8										707107					728011	11						943398	223607			162788	921954						141421	123693	707107	894427					100499
Velocity			117047		8										905539					728011	13						894427	1			15	848528						1	110454	728011	943398					11
Velocity			114018		824621										10198					894427	14						943398	223607			127279	921954						2	905539	761577	943398					110454
Velocity			104403		806226										905539					761577	13						860233	282843			116619	106301						447214	824621	761577	984886					100499
Velocity			984886		707107										707107					565685	100499						860233	141421			130384	113137						72111	921954	761577	107703					806226
Velocity			984886		608276										761577					360555	9						860233	141421			144222	114018						806226	921954	8544	111803					707107
Velocity			984886		632456										707107					412311	100499						943398	141421			152643	114018						894427	10198	984886	948683					8
Velocity			894427		728011										707107					583095	120416						102956	141421			152643	921954						894427	121655	984886	806226					806226
Velocity			948683		728011										67082					72111	13						984886	223607			15	848528						894427	111803	948683	860233					9
Velocity			8544		806226										728011					806226	150333						894427	2			130384	860233						894427	921954	824621	781025					1
Velocity			761577		824621										8544					806226	15						824621	2			116619	781025						8544	707107	894427	806226					110454
Velocity			728011		984886										728011					761577	13						948683	141421			102956	860233						806226	728011	948683	860233					100499
Velocity			761577		948683										608276					632456	110454						824621	282843			12083	943398						8544	707107	984886	761577					100499
Velocity			8544		781025										632456					67082	1						824621	223607			114018	1						8544	7	104403	5					905539
Velocity			921954		806226										632456					894427	11						824621	0			116619	102956						806226	509902	12083	5					9
Velocity			948683		860233										608276					761577	100499						824621	1			130384	921954						921954	608276	111803	640312					1
Velocity			948683		806226										632456					640312	12						728011	1			122066	806226						824621	707107	102956	707107					905539
Velocity			948683		781025										761577					447214	130384						509902	1			120416	860233						806226	824621	984886	848528					9
Velocity			984886		860233										921954					412311	130384						4	0			1	848528						806226	921954	943398	894427					905539
Velocity			948683		989949										921954					509902	110454						632456	1			106301	707107						905539	921954	1	894427					1
Velocity			107703		108167										707107					728011	1						632456	1			114018	860233						921954	921954	102956	781025					905539
Velocity			114018		943398										509902					894427	9						806226	1			120416	781025						905539	824621	108167	728011					9
Velocity			104403		781025										509902					8544	905539						67082	0			114018	806226						728011	824621	130384	72111					8
Velocity			948683		72111										509902					824621	1						761577	0			138924	806226						509902	824621	138924	72111					806226
Velocity			894427		707107										509902					707107	1						806226	1			142127	781025						412311	921954	116619	632456					9
Velocity			948683		72111										538516					824621	120416						806226	0			114018	806226						141421	111803	102956	447214					8
Velocity			948683		781025										632456					921954	120416						761577	0			106301	72111						1	111803	102956	728011					8
Velocity			921954		781025										728011					948683	1						67082	0			1	761577						0	10198	943398	761577					7
Velocity			824621		921954										728011					8544	905539						860233	0			106301	806226						1	824621	108167	707107					5
Velocity			948683		943398										728011					728011	8						8544	223607			114018	943398						1	707107	111803	860233					412311
Velocity			806226		921954										728011					824621	806226						943398	0			108167	102956						1	806226	134164	781025					412311
Velocity			761577		781025										728011					824621	905539						761577	1			128062	116619						1	824621	138924	781025					509902
Velocity			8544		781025										67082					894427	110454						984886	141421			144222	116619						1	104403	116619	781025					608276
Velocity			984886		848528										761577					894427	131529						943398	141421			134536	108167						0	126491	921954	848528					7
Velocity			921954		848528										894427					894427	130384						8544	1			106301	984886						223607	143178	921954	848528					608276
Velocity			824621		781025										117047					761577	12						984886	1			113137	894427						0	114018	102956	781025					608276
Velocity			8544		848528										117047					761577	1						102956	1			114018	943398						1	948683	1	640312					707107
Velocity			894427		943398										104403					728011	9						102956	0			122066	943398						2	761577	116619	67082					806226
Velocity			948683		860233										8544					728011	806226						761577	1			130384	107703						2	824621	116619	640312					806226
Velocity			8544		640312										761577					67082	905539						583095	2			138924	116619						1	8544	122066	640312					608276
Velocity			948683		583095										8544					707107	9						67082	1			158114	111803						0	948683	114018	806226					608276
Velocity			984886		583095										806226					781025	8						806226	141421			142127	1						1	117047	1	860233					7
Velocity			948683		565685										728011					761577	6						72111	1			120416	943398						1	117047	943398	781025					8
Velocity			921954		5										761577					761577	412311						894427	282843			108167	806226						0	943398	102956	781025					8
Velocity			948683		5										824621					806226	412311						894427	4			116619	806226						0	761577	1	781025					8
Velocity			948683		5										728011					860233	509902						806226	412311			122066	1						0	806226	106301	781025					9
Velocity			921954		360555										761577					806226	608276						894427	632456			138924	984886						1	894427	120416	707107					8
Velocity			921954		223607										67082					860233	608276						761577	761577			144222	108167						223607	984886	127279	640312					806226
Velocity			948683		1										67082					943398	707107						761577	72111			147648	114018						2	122066	130384	781025					100499
Velocity			948683		1										67082					102956	6						761577	72111			136015	102956						2	138924	113137	707107					13
Velocity			761577		141421										583095					984886	608276						632456	728011			120416	989949						1	130384	102956	72111					130384
Velocity			806226		141421										632456					894427	608276						761577	806226			111803	943398						0	102956	921954	781025					10198
Velocity			806226		0										806226					8544	608276						894427	67082			116619	781025						1	860233	989949	848528					905539
Velocity			8		141421										761577					943398	509902						824621	565685			122066	806226						1	984886	106301	860233					806226
Velocity			905539		141421										806226					8544	4						894427	424264			128062	860233						2	114018	122066	921954					824621
Velocity			905539		0										67082					8544	2						824621	5			13	894427						2	130384	1253	1					761577
Velocity			905539		0										67082					8544	1						728011	223607			122066	102956						1	138924	116619	108167					8544
Velocity			905539		0										67082					8544	141421						984886	223607			114018	984886						141421	1253	106301	108167					10198
Velocity			9		0										632456					761577	0						984886	223607			113137	894427						2	984886	943398	102956					10198
Velocity			9		0										806226					8544	1						894427	2			108167	8544						509902	806226	943398	1					948683
Velocity			9		0										806226					806226	1						8544	360555			102956	728011						509902	806226	943398	1					8544
Velocity			8		0										894427					894427	1						824621	360555			108167	728011						5	943398	106301	806226					921954
Velocity			9		0										894427					860233	1						921954	447214			106301	894427						412311	130384	122066	948683					8544
Velocity			905539		141421										984886					761577	1						806226	447214			1	102956						538516	144222	128062	860233					894427
Velocity			9		282843										8544					894427	0						761577	583095			1	116619						538516	13	116619	894427					948683
Velocity			9		1										761577					894427	0						894427	583095			1	116619						538516	107703	114018	943398					921954
Velocity			9		141421										728011					8544	0						894427	447214			989949	114018						447214	984886	1	108167					921954
Velocity			1		1										707107					806226	1						8544	360555			106301	102956						632456	1	894427	1					921954
Velocity			9		1										984886					8544	0						894427	316228			989949	894427						538516	102956	102956	1					948683
Velocity			9		0										10198					806226	1						984886	2			106301	921954						583095	116619	114018	943398					761577
Velocity			11		1										114018					707107	0						1253	509902			989949	943398						72111	1253	114018	894427					824621
Velocity			12		1										123693					728011	1						116619	583095			106301	108167						640312	12083	108167	102956					67082
Velocity			11		0										111803					8544	1						102956	632456			114018	1253						781025	806226	106301	108167					728011
Velocity			11		0										921954					894427	1						984886	72111			128062	13						72111	538516	943398	116619					761577
Velocity			1		141421										905539					860233	0						111803	943398			15	111803						67082	707107	1	117047					824621
Velocity			100499		1										10198					894427	0						102956	108167			155563	948683						67082	781025	860233	102956					8544
Velocity			100499		141421										111803					860233	0						102956	106301			141421	761577						72111	921954	860233	806226					948683
Velocity			1		1										126491					894427	1						943398	120416			113137	8544						509902	120416	848528	106301					894427
Velocity			110454		1										111803					894427	3						984886	120416			122066	806226						412311	127279	707107	894427					72111
Velocity			12		1										921954					761577	5						111803	989949			13	8544						3	108167	640312	894427					806226
Velocity			130384		360555										824621					72111	707107						111803	583095			138924	984886						3	989949	640312	806226					72111
Velocity			11		282843										632456					538516	728011						102956	72111			158114	102956						5	989949	640312	781025					8544
Velocity			11		316228										728011					640312	728011						102956	761577			170294	943398						5	120416	565685	72111					806226
Velocity			9		447214										728011					806226	707107						102956	806226			15	894427						6	156205	72111	67082					761577
Velocity			9		316228										67082					824621	707107						8544	8544			120416	860233						6	156205	761577	707107					761577
Velocity			100499		360555										509902					806226	707107						894427	894427			12083	848528						6	15	781025	860233					948683
Velocity			110454		360555										412311					806226	806226						102956	984886			13	894427						7	136015	781025	894427					894427
Velocity			100499		5										412311					761577	905539						102956	824621			152315	860233						7	108167	781025	728011					894427
Velocity			100499		424264										447214					640312	905539						943398	8544			164012	943398						7	114018	860233	781025					921954
Velocity			9		5										538516					806226	8						894427	894427			170294	108167						6	134536	943398	8544					824621
Velocity			806226		316228										608276					806226	728011						761577	948683			156205	116619						7	15	1	806226					8544
Velocity			9		316228										608276					72111	728011						761577	8544			128062	102956						707107	148661	108167	8544					761577
Velocity			905539		3										509902					632456	824621						67082	984886			102956	860233						7	127279	12083	104403					8544
Velocity			10198		223607										5					447214	761577						8544	117047			116619	781025						707107	989949	943398	943398					905539
Velocity			905539		316228										509902					640312	761577						943398	13			139284	761577						7	921954	921954	102956					824621
Velocity			921954		316228										538516					824621	8544						943398	114018			15	761577						707107	106301	848528	984886					905539
Velocity			824621		412311										538516					8544	102956						806226	921954			158114	860233						608276	127279	921954	860233					10198
Velocity			948683		4										316228					921954	114018						806226	984886			148661	921954						6	134536	108167	984886					921954
Velocity			921954		509902										3					948683	943398						806226	104403			1253	943398						6	120416	106301	948683					8544
Velocity			111803		509902										1					761577	1						72111	114018			102956	984886						608276	989949	113137	848528					921954
Velocity			111803		412311										0					824621	921954						860233	107703			111803	943398						447214	943398	113137	1					824621
Velocity			114018		4										0					948683	943398						781025	104403			126491	894427						223607	848528	106301	108167					921954
Velocity			104403		5										0					894427	921954						943398	104403			143178	761577						141421	113137	984886	921954					8544
Velocity			921954		538516										1					984886	943398						848528	921954			152315	761577						1	136015	1	102956					107703
Velocity			10198		761577										1					943398	114018						781025	824621			152643	806226						1	156205	860233	108167					102956
Velocity			921954		8544										1					848528	127279						72111	824621			1253	943398						316228	136015	1	1					989949
Velocity			921954		8544										1					921954	120416						860233	824621			111803	943398						2	111803	111803	921954					806226
Velocity			921954		761577										141421					806226	921954						860233	824621			107703	1						1	102956	111803	848528					781025
Velocity			921954		72111										223607					848528	848528						860233	806226			111803	106301						1	108167	114018	848528					806226
Velocity			921954		707107										141421					848528	781025						781025	7			12083	102956						0	128062	108167	921954					781025
Velocity			10198		72111										1					921954	860233						424264	921954			1253	848528						0	15	1	860233					894427
Velocity			10198		860233										1					860233	943398						360555	123693			142127	781025						0	158114	943398	781025					984886
Velocity			905539		943398										0					848528	120416						282843	123693			134536	921954						282843	136015	921954	943398					114018
Velocity			905539		984886										1					707107	142127						447214	114018			120416	989949						1	1	943398	989949					102956
Velocity			921954		894427										360555					707107	134536						583095	921954			106301	106301						141421	894427	116619	921954					102956
Velocity			100499		72111										412311					943398	113137						761577	921954			108167	113137						1	943398	116619	8544					8544
Velocity			100499		707107										67082					860233	921954						67082	984886			113137	113137						3	860233	114018	943398					761577
Velocity			110454		707107										728011					848528	989949						728011	10198			108167	106301						509902	943398	108167	860233					824621
Velocity			120416		640312										608276					921954	989949						67082	107703			921954	989949						7	111803	102956	943398					761577
Velocity			120416		72111										707107					989949	106301						72111	148661			860233	848528						707107	111803	943398	102956					894427
Velocity			104403		707107										806226					781025	921954						72111	152971			707107	848528						806226	984886	894427	1					984886
Velocity			905539		806226										72111					781025	113137						72111	123693			360555	989949						8	943398	921954	106301					102956
Velocity			905539		781025										806226					860233	989949						583095	10198			223607	106301						608276	894427	102956	1					108167
Velocity			905539		781025										894427					860233	860233						583095	984886			141421	114018						7	894427	108167	943398					984886
Velocity			100499		781025										761577					640312	781025						72111	104403			1	120416						707107	8544	108167	806226					8544
Velocity			905539		781025										894427					538516	848528						781025	12083			1	113137						7	984886	102956	921954					8544
Velocity			110454		707107										67082					640312	848528						806226	117047			141421	106301			2.22507e-303			5	130384	894427	781025					860233
Velocity			111803		781025										67082					781025	781025						860233	117047			2	921954						316228	130384	860233	943398					894427
Velocity			111803		848528										761577					781025	860233						894427	12083			223607	860233						1	108167	860233	943398					894427
Velocity			114018		806226										67082					781025	860233						806226	894427			583095	860233						223607	943398	860233	921954					894427
Velocity			110454		921954										632456					860233	1						894427	640312			72111	921954						316228	860233	943398	1					943398
Velocity			921954		860233										728011					806226	860233						894427	583095			894427	989949						4	943398	108167	1					102956
Velocity			921954		860233										921954					761577	781025						943398	67082			894427	989949						608276	102956	106301	921954					707107
Velocity			10198		72111										905539					806226	943398						72111	728011			943398	106301						7	144222	1	848528					707107
Velocity			948683		761577										921954					860233	860233						360555	67082			102956	894427						7	156205	921954	860233					781025
Velocity			104403		761577										7					707107	707107						223607	5			111803	781025						707107	144222	921954	848528					848528
Velocity			8544		72111										7					538516	72111						141421	5			122066	806226						7	122066	921954	1					781025
Velocity			728011		640312										7					5	781025						141421	538516			144222	72111						806226	122066	921954	989949					781025
Velocity			8544		583095										707107					72111	806226						1	728011			156525	781025						806226	130384	921954	106301					781025
Velocity			824621		640312										728011					781025	640312						0	824621			12083	921954						7	152643	1	1					860233
Velocity			8544		583095										806226					848528	67082						141421	921954			108167	989949						5	152643	1	989949					848528
Velocity			107703		707107										9					848528	447214						1	921954			989949	989949						5	138924	102956	1					707107
Velocity			104403		781025										905539					781025	565685						1	894427			120416	989949						5	130384	102956	921954					848528
Velocity			948683		72111										7					707107	67082						141421	8544			127279	894427						608276	102956	108167	921954					781025
Velocity			921954		640312										707107					707107	860233						223607	894427			142127	848528						806226	948683	894427	921954					806226
Velocity			905539		707107										707107					707107	989949						1	111803			144222	848528						8	111803	806226	848528					781025
Velocity			100499		707107										806226					781025	921954						1	13			134536	781025						9	143178	1	860233					860233
Velocity			121655		781025										921954					781025	860233						223607	139284			106301	921954						806226	134164	984886	781025					781025
Velocity			104403		860233										100499					781025	848528						2	107703			102956	1						806226	1253	111803	707107					984886
Velocity			104403		943398										123693					848528	921954						223607	894427			1253	108167						905539	984886	111803	781025					943398
Velocity			921954		921954										123693					860233	921954						2	8544			134164	111803						1	8544	13	640312					860233
Velocity			905539		860233										110454					921954	116619						4	894427			152643	102956						1	107703	107703	640312					781025
Velocity			921954		728011										806226					921954	108167						447214	921954			144222	102956						1	12083	10198	921954					761577
Velocity			10198		72111										921954					921954	921954						728011	824621			134536	848528						9	134164	921954	921954					781025
Velocity			10198		72111										824621					848528	781025						761577	806226			114018	921954						707107	138924	984886	860233					806226
Velocity			104403		761577										921954					921954	72111						806226	824621			113137	860233						7	116619	107703	921954					72111
Velocity			12083		72111										824621					989949	781025						806226	984886			116619	984886						707107	894427	10198	848528					72111
Velocity			107703		781025										10198					860233	921954						8544	948683			130384	111803						7	8544	984886	860233					894427
Velocity			114018		848528										111803					72111	848528						806226	921954			147648	108167						707107	8544	948683	921954					860233
Velocity			948683		921954										10198					781025	848528						806226	948683			136015	1						608276	111803	948683	781025					848528
Velocity			948683		1										921954					894427	781025						72111	894427			127279	921954						5	13	72111	860233					781025
Velocity			8544		707107										8544					860233	67082						608276	8544			113137	921954						4	107703	806226	921954					707107
Velocity			984886		781025										948683					860233	640312						5	806226			989949	781025						360555	948683	72111	72111					781025
Velocity			894427		781025										10198					860233	707107						447214	806226			102956	860233						141421	824621	806226	781025					761577
Velocity			894427		781025										111803					848528	781025						5	806226			114018	781025						1	806226	761577	921954					707107
Velocity			8544		72111										123693					860233	989949						640312	72111			122066	921954						141421	905539	72111	781025					707107
Velocity			8544		707107										133417					860233	921954						640312	3			113137	989949						2	921954	806226	848528					640312
Velocity			894427		565685										10198					921954	781025						583095	447214			122066	921954						141421	110454	104403	921954					5
Velocity			894427		565685										8544					921954	806226						707107	728011			113137	921954						1	121655	943398	860233					412311
Velocity			948683		538516										728011					943398	860233						707107	100499			108167	102956						223607	100499	894427	921954					141421
Velocity			948683		538516										824621					921954	848528						781025	100499			108167	848528						316228	806226	894427	106301					282843
Velocity			948683		72111										10198					848528	108167						806226	100499			102956	781025						728011	905539	894427	943398					538516
Velocity			948683		632456										111803					848528	108167						806226	10198			116619	781025						632456	905539	108167	1					640312
Velocity			921954		640312										10198					921954	108167						943398	111803			120416	848528						707107	10198	102956	921954					707107
Velocity			948683		67082										10198					102956	943398						8544	123693			130384	921954						707107	110454	1253	860233					707107
Velocity			107703		632456										806226					848528	761577						8544	120416			136015	848528						728011	111803	139284	1					72111
Velocity			104403		72111										728011					781025	806226						8544	141421			15	921954						728011	110454	138924	943398					8544
Velocity			10198		640312										824621					761577	860233						984886	140357			128062	921954						728011	921954	114018	806226					806226
Velocity			10198		632456										824621					583095	848528						728011	110454			114018	921954						806226	707107	102956	781025					806226
Velocity			948683		781025										921954					316228	781025						824621	806226			120416	894427						806226	728011	102956	806226					707107
Velocity			948683		781025										100499					223607	1						761577	824621			127279	781025						8	707107	111803	67082					5
Velocity			948683		72111										10198					360555	943398						8544	1			134536	848528						6	632456	117047	781025					316228
Velocity			921954		781025										824621					640312	1						948683	9			141421	860233						707107	632456	13	72111					2
Velocity			948683		72111										728011					707107	860233						921954	824621			162788	781025						707107	412311	134164	860233					141421
Velocity			10198		781025										728011					72111	943398						104403	905539			141421	921954						806226	282843	12083	894427					424264
Velocity			921954		781025										728011					860233	806226						8544	111803			127279	108167						8	141421	102956	806226					72111
Velocity			905539		707107										707107					72111	806226						948683	126491			106301	989949						905539	141421	948683	806226					781025
Velocity			100499		921954										806226					707107	894427						8544	104403			120416	989949						8	412311	984886	943398					781025
Velocity			948683		108167										10198					781025	894427						948683	104403			142127	921954						905539	707107	107703	894427					781025
Velocity			10198		921954										10198					860233	984886						8544	104403			142127	781025						10198	806226	117047	860233					781025
Velocity			921954		707107										10198					781025	984886						984886	114018			162788	848528						10198	824621	123693	848528					781025
Velocity			104403		640312										707107					707107	111803						894427	102956			158114	781025						905539	806226	12083	806226					781025
Velocity			921954		640312										8					640312	984886						67082	107703			136015	921954						806226	806226	104403	921954					72111
Velocity			921954		707107										806226					640312	8544						583095	111803			108167	106301						824621	806226	921954	72111					72111
Velocity			8544		72111										824621					781025	761577						632456	121655			120416	1						824621	8	824621	806226					72111
Velocity			948683		781025										921954					781025	8544						761577	123693			134536	943398						921954	9	948683	806226					640312
Velocity			943398		848528										114018					860233	984886						761577	104403			156205	921954						824621	707107	948683	860233					640312
Velocity			921954		860233										104403					860233	8544						761577	921954			162788	860233						8544	412311	10198	806226					72111
Velocity			8544		781025										921954					781025	948683						894427	948683			166433	848528						728011	1	111803	806226					72111
Velocity			894427		707107										824621					707107	8544						894427	948683			147648	781025						5	1	104403	806226					781025
Velocity			984886		707107										67082					860233	761577						761577	824621			111803	848528						412311	1	948683	761577					781025
Velocity			806226		707107										806226					860233	761577						761577	948683			108167	921954						538516	0	921954	67082					860233
Velocity			860233		781025										8544					640312	761577						984886	921954			120416	989949						632456	1	921954	632456					860233
Velocity			943398		72111										104403					565685	894427						111803	921954			128062	106301						707107	0	921954	67082					860233
Velocity			894427		67082										100499					640312	894427						1	104403			130384	106301						608276	1	10198	640312					707107
Velocity			72111		781025										10198					707107	943398						984886	10198			147648	106301						608276	141421	905539	72111					707107
Velocity			67082		860233										9					781025	8544						894427	100499			138924	921954						608276	1	905539	67082					640312
Velocity			632456		943398										707107					848528	8544						984886	10198			1253	848528						824621	1	10198	67082					707107
Velocity			67082		921954										6					848528	984886						894427	100499			102956	848528						921954	0	10198	72111					72111
Velocity			72111		781025										608276					848528	1253						102956	100499			108167	943398						126491	0	100499	761577					72111
Velocity			860233		781025										632456					707107	13						102956	110454			122066	1						126491	0	905539	761577					72111
Velocity			984886		781025										67082					707107	984886						116619	1			114018	106301						10198	1	921954	943398					72111
Velocity			948683		707107										632456					781025	8544						12083	100499			111803							921954	0	824621	948683					583095
Velocity			894427		781025										6					781025	761577						984886	120416			12083							948683	1	921954	948683					583095
Velocity			1		921954										728011					565685	8544						104403	120416			134164							104403	1	824621	948683					538516
Velocity			943398		921954										632456					640312	8544						894427	11			116619							117047	1	921954	894427					316228
Velocity			108167		848528										583095					781025	894427						102956	100499			104403							136015	0	921954	8544					223607
Velocity			106301		781025										632456					860233	107703						894427	100499			984886							136015	0	806226	761577					282843
Velocity			1		707107										761577					102956	107703						894427	10198			984886							126491	0	728011	894427					0
Velocity			108167		640312										8544					921954	10198						894427	1			116619							948683	0	707107	894427					1
Velocity			1		640312										806226					1	8544						984886	111803			108167							948683	1	806226	984886					0
Velocity			860233		781025										921954					921954	8544						12083	133417			122066							104403	141421	7	948683					2
Velocity			921954		707107										921954					921954	8544						108167	161245			102956							107703	141421	7	894427					141421
Velocity			921954		860233										8544					1	921954						102956	151327			108167							10198	1	6	943398					0
Velocity			860233		921954										67082					1	806226						943398	100499			943398							107703	1	608276	894427					1
Velocity			943398		108167										632456					860233	806226						108167	824621			943398							104403	223607	509902	8544					2
Velocity			806226		921954										632456					806226	921954						943398	948683			106301							111803	412311	412311	894427					2
Velocity			761577		781025										707107					860233	10198						943398	10198			943398							8544	632456	3	894427					1
Velocity			806226		707107										608276					781025	921954						943398	120416			114018							984886	728011	223607	824621					0
Velocity			860233		860233										608276					894427	824621						806226	145602			111803							984886	728011	2	8544					2
Velocity			943398		848528										806226					921954	806226						72111	151327			13							921954	538516	3	8544					1
Velocity			943398		781025										707107					921954	806226						424264	130384			145602							984886	608276	4	8544					2
Velocity			943398		989949										806226					781025	905539						316228	10198			161245							104403	538516	6	8544					316228
Velocity			984886		1										707107					806226	8						5	824621			143178							12083	583095	7	8544					1
Velocity			984886		921954										7					8544	921954						72111	10198			12083							117047	583095	7	728011					1
Velocity			102956		894427										707107					761577	121655						67082	114018			117047							107703	632456	7	728011					1
Velocity			107703		781025										707107					640312	120416						761577	110454			13							824621	806226	728011	824621					141421
Velocity			116619		806226										728011					640312	110454						761577	131529			165529							984886	781025	728011	806226					2
Velocity			108167		848528										905539					781025	1						761577	141421			158114							824621	781025	824621	707107					141421
Velocity			8544		781025										1					860233	9						761577	120416			152315							921954	781025	707107	6					1
Velocity			728011		848528										905539					806226	9						761577	905539			13							102956	848528	632456	5					141421
Velocity			8544		943398										9					806226	905539						632456	905539			111803							104403	860233	806226	3					0
Velocity			894427		921954										7					943398	905539						583095	100499			114018							111803	848528	707107	223607					0
Velocity			894427		860233										707107					781025	824621						316228	110454			107703							984886	106301	707107	141421					1
Velocity			8544		806226										806226					781025	707107						223607	1			134164							921954	128062	806226	141421					1
Velocity			948683		632456										905539					860233	509902						360555	9			148661							8544	138924	806226	141421					141421
Velocity			108167		640312										120416					894427	316228						538516	9			139284							824621	107703	806226	1					223607
Velocity			104403		640312										120416					761577	141421						806226	8			117047							728011	8544	100499	1					0
Velocity			111803		565685										11					781025	141421						806226	806226			116619							761577	761577	10198	2					0
Velocity			984886		67082										905539					921954	141421						806226	905539			104403							728011	8544	121655	3					0
Velocity			984886		640312										9					848528	223607						806226	905539			12083							707107	8544	133417	412311					141421
Velocity			943398		5										8					921954	5						894427	905539			117047							806226	943398	110454	6					1
Velocity			984886		447214										9					921954	509902						894427	806226			1253							8544	116619	120416	632456					3
Velocity			943398		360555										100499					848528	7						102956	806226			12083							824621	117047	11	707107					509902
Velocity			894427		583095										110454					848528	707107						894427	7			13							806226	984886	10198	728011					316228
Velocity			860233		707107										11					921954	608276						67082	8			1253							8544	806226	114018	728011					412311
Velocity			8544		72111										9					921954	608276						565685	9			111803							894427	806226	133417	728011					360555
Velocity			943398		72111										8					921954	608276						5	905539			102956							921954	806226	143178	632456					223607
Velocity			8544		72111										7					806226	608276						67082	1			948683							8544	761577	130384	412311					4
Velocity			984886		72111										806226					72111	608276						806226	9			111803							860233	860233	130384	316228					3
Velocity			984886		640312										8					921954	509902						806226	9			984886							761577	122066	111803	3					412311
Velocity			948683		640312										905539					860233	223607						761577	9			102956							608276	12083	104403	1					632456
Velocity			8544		583095										9					860233	2						806226	1			111803							6	12083	948683	1					67082
Velocity			921954		565685										905539					989949	1						67082	100499			143178							728011	984886	104403	0					707107
Velocity			894427		5										8					921954	3						806226	11			12083							824621	943398	117047	1					761577
Velocity			894427		640312										806226					921954	6						894427	110454			984886							728011	102956	136015	1					67082
Velocity			824621		707107										707107					106301	8						8544	100499			984886							728011	107703	123693	1					67082
Velocity			761577		640312										707107					108167	8						8544	110454			107703							67082	134164	110454	1					806226
Velocity			894427		707107										806226					106301	8						1	707107			1253							806226	17	111803	1					781025
Velocity			943398		72111										905539					1	8						806226	806226			134164							905539	156525	948683	0					106301
Velocity			943398		72111										100499					894427	9						806226	806226			156525							948683	123693	10198	1					116619
Velocity			943398		67082										10198					921954	9						943398	905539			165529							10198	102956	114018	1					984886
Velocity			102956		707107										10198					806226	806226						894427	806226			139284							948683	894427	114018	141421					921954
Velocity			943398		707107										9					8544	824621						894427	824621			107703							8544	102956	126491	141421					806226
Velocity			107703		583095										905539					948683	707107						894427	905539			111803							728011	111803	123693	1					806226
Velocity			107703		640312										9					8544	608276						806226	10198			12083							707107	126491	10198	1					905539
Velocity			108167		72111										100499					728011	509902						102956	123693			138924							806226	134164	984886	1					100499
Velocity			108167		806226										12					583095	707107						943398	100499			147648							806226	102956	894427	141421					110454
Velocity			921954		72111										12					72111	806226						728011	921954			152315							806226	806226	108167	1					123693
Velocity			921954		761577										11					806226	806226						894427	824621			134164							7	761577	107703	1					111803
Velocity			943398		72111										9					806226	707107						943398	921954			107703							707107	921954	12083	141421					824621
Velocity			943398		894427										8					761577	7						806226	824621			984886							632456	12083	12083	141421					8
Velocity			921954		8544										806226					894427	8						943398	948683			107703							6	134164	12083	1					8
Velocity			921954		824621										1					806226	806226						943398	948683			116619							608276	128062	116619	1					905539
Velocity			921954		761577										11					72111	806226						806226	104403			111803							7	114018	102956	1					905539
Velocity			848528		632456										12					761577	806226						894427	117047			1253							7	921954	108167	1					100499
Velocity			921954		583095										110454					761577	100499						806226	948683			136015							707107	921954	12083	1					111803
Velocity			921954		72111										9					860233	921954						806226	894427			126491							728011	921954	138924	0					111803
Velocity			989949		72111										8					583095	806226						806226	948683			117047							632456	106301	134164	1					905539
Velocity			989949		640312										8					412311	824621						806226	10198			107703							824621	128062	136015	1					806226
Velocity			1		67082										1					583095	824621						761577	948683			111803							707107	120416	114018	141421					8
Velocity			1		565685										12					806226	905539						806226	921954			107703							608276	989949	102956	1					905539
Velocity			921954		640312										13					72111	948683						632456	824621			984886							5	806226	1	316228					806226
Velocity			921954		707107										12					806226	10198						67082	707107			10198							4	781025	108167	608276					806226
Velocity			921954		72111										1					806226	111803						67082	728011			10198							3	781025	116619	6					921954
Velocity			860233		5										8					72111	111803						583095	707107			111803							316228	921954	116619	608276					921954
Velocity			707107		360555										8					67082	8544						447214	824621			948683							2	106301	1	707107					921954
Velocity			640312		360555										905539					67082	728011						583095	921954			984886							141421	130384	860233	608276					728011
Velocity			707107		583095										100499					67082	894427						761577	921954			894427							141421	116619	806226	6					728011
Velocity			921954		67082										1					72111	8544						67082	8544			894427							141421	921954	761577	5					728011
Velocity			848528		72111										1					447214	921954						894427	921954			905539							1	860233	728011	5					824621
Velocity			860233		72111										905539					223607	984886						894427	104403			984886							141421	943398	67082	412311					824621
Velocity			848528		67082										707107					223607	114018						943398	12083			107703							1	111803	728011	3					905539
Velocity			921954		67082										608276					1	126491						894427	13			117047							223607	122066	538516	316228					10198
Velocity			848528		632456										707107					1	111803						894427	126491			134164							412311	142127	447214	5					10198
Velocity			921954		608276										707107					141421	943398						8544	107703			111803							509902	128062	316228	640312					921954
Velocity			921954		583095										806226					1	894427						761577	948683			111803							5	106301	316228	640312					707107
Velocity			989949		447214										8					141421	894427						538516	8544			102956							6	921954	141421	72111					728011
Velocity			943398		223607										1					141421	894427						282843	8544			104403							608276	921954	1	67082					824621
Velocity			806226		223607										100499					141421	984886						223607	8544			12083							6	989949	0	72111					824621
Velocity			943398		412311										905539					141421	1253						2	8544			130384							608276	113137	1	583095
Velocity			921954		640312										806226					141421	13						538516	8544			139284							6	122066	1	67082
Velocity			943398		67082										806226					282843	107703						728011	894427			143178							5	120416	141421	72111
Velocity			860233		640312										806226					2	8544						728011	984886			134164							3	921954	1	583095
Velocity			921954		640312										8					4	824621						824621	102956			12083							141421	781025	1	316228
Velocity			894427		781025										9					7	824621						8544	984886			111803							0	848528	1	223607
Velocity			781025		72111										100499					728011	984886						8544	894427			984886							0	848528	141421	5
Velocity			806226		72111										110454					632456	107703						824621	894427			104403							1	1	1	72111
Velocity			781025		72111										905539					707107	107703						824621	894427			12083							1	122066	316228	848528
Velocity			848528		640312										806226					707107	123693						824621	984886			13							141421	120416	509902	860233
Velocity			921954		565685										707107					707107	104403						632456	943398			136015							141421	106301	728011	921954
Velocity			921954		632456										7					728011	824621						316228	860233			12083							1	921954	728011	921954
Velocity			921954		806226										7					761577	761577						1	632456			111803							1	806226	761577	860233
Velocity			921954		806226										806226					761577	761577						1	316228			111803							1	921954	728011	921954
Velocity			943398		806226										905539					538516	8544						1	1			107703							141421	108167	761577	921954
Velocity			860233		72111										1					223607	8544						0	0			12083							141421	122066	761577	848528
Velocity			921954		761577										9					223607	707107						0	0			143178							1	128062	894427	565685
Velocity			707107		72111										7					223607	824621						0	0			152315							223607	114018	806226	282843
Velocity			640312		72111										6					360555	921954						0	0			152315							223607	860233	761577	3
Velocity			72111		72111										6					583095	806226						0	1			136015							223607	806226	806226	5
Velocity			781025		67082										7					806226	8544						1	141421			12083							316228	860233	781025	632456
Velocity			989949		360555										7					72111	8544						0	1			114018							2	860233	860233	538516
Velocity			921954		282843										905539					67082	921954						0	1			114018							223607	894427	8544	707107
Velocity			921954		583095										100499					632456	8544						1	0			117047							141421	102956	943398	72111
Velocity			860233		781025										100499					67082	761577						141421	0			13							1	921954	894427	781025
Velocity			989949		860233										100499					67082	894427						2	0			145602							1	860233	894427	860233
Velocity			806226		894427										9					67082	894427						2	0			143178							1	806226	761577	806226
Velocity			806226		860233										9					67082	948683						223607	0			133417							0	72111	948683	921954
Velocity			72111		848528										9					538516	984886						141421	0			111803							0	806226	984886	806226
Velocity			583095		921954										11					282843	984886						223607	0			104403							0	860233	984886	67082
Velocity			67082		860233										12					1	806226						141421	0			123693							1	111803	921954	412311
Velocity			67082		106301										13					282843	860233						1	1			12083							1	138924	824621	447214
Velocity			943398		120416										130384					1	848528						223607	0			117047							1	142127	894427	316228
Velocity			984886		943398										100499					0	943398						141421	1			139284							223607	122066	824621	2
Velocity			984886		806226										905539					0	107703						2	0			136015							3	108167	921954	0
Velocity			894427		806226										8					0	943398						3	141421			12083							223607	943398	114018	1
Velocity			943398		860233										9					1	107703						509902	141421			111803							2	860233	136015	141421
Velocity			943398		860233										110454					223607	943398						583095	1			984886							2	860233	123693	141421
Velocity			894427		848528										120416					1	806226						72111	141421			111803							2	1	114018	223607
Velocity			806226		781025										120416					1	72111						781025	141421			12083							223607	116619	921954	2
Velocity			583095		860233										1					223607	824621						72111	223607			111803							360555	108167	806226	2
Velocity			412311		707107										9					0	806226						72111	223607			136015							223607	72111	921954	2
Velocity			3		565685										7					223607	761577						860233	223607			167631							141421	72111	905539	2
Velocity			565685		707107										806226					141421	761577						806226	223607			145602							2	72111	100499	141421
Velocity			707107		848528										7					0	640312						860233	223607			123693							141421	67082	111803	1
Velocity			943398		860233										7					0	921954						583095	141421			111803							1	67082	111803	0
Velocity			989949		806226										6					141421	102956						360555	447214			123693							0	761577	104403	1
Velocity			989949		806226										632456					1	984886						282843	806226			143178							223607	894427	948683	223607
Velocity			989949		806226										707107					141421	948683						316228	806226			155242							2	894427	824621	141421
Velocity			1		806226										707107					141421	8544						316228	806226			161245							1	943398	921954	141421
Velocity			921954		72111										7					1	781025						640312	761577			161245							141421	761577	104403	223607
Velocity			860233		806226										7					1	860233						806226	761577			143178							1	806226	905539	223607
Velocity			848528		806226										7					1	948683						860233	761577			111803							1	761577	104403	282843
Velocity			640312		806226										8					1	984886						921954	8544			100499							2	761577	104403	223607
Velocity			640312		806226										9					141421	984886						860233	761577			121655							141421	894427	10198	1
Velocity			640312		640312										1					141421	102956						113137	67082			131529							2	102956	824621	1
Velocity			860233		640312										12					0	984886						113137	360555			120416							1	114018	806226	1
Velocity			894427		640312										110454					141421	894427						943398	141421			131529							141421	1253	905539	0
Velocity			894427		781025										9					316228	806226						781025	4			130384							0	114018	100499	1
Velocity			806226		848528										7					583095	8544						67082	806226			121655							0	860233	905539	1
Velocity			806226		848528										8					781025	948683						509902	905539			111803							141421	781025	905539	1
Velocity			921954		781025										1					848528	894427						412311	905539			100499							141421	781025	114018	1
Velocity			860233		860233										130384					806226	806226						412311	100499			110454							1	781025	1	1
Velocity			781025		860233										130384					860233	728011						632456	921954			131529							1	860233	921954	1
Velocity			72111		781025										120416					781025	8544						761577	100499			131529							1	848528	824621	1
Velocity			72111		781025										11					781025	806226						608276	100499			141421							1	921954	806226	538516
Velocity			640312		781025										905539					781025	761577						728011	1			151327							141421	102956	806226	4
Velocity			848528		781025										905539					781025	860233						728011	905539			131529							223607	921954	806226	412311
Velocity			943398		781025										110454					583095	860233						761577	806226			110454							141421	761577	806226	412311
Velocity			921954		72111										131529					316228	860233						728011	707107			100499							1	72111	111803	316228
Velocity			921954		72111										131529					141421	781025						761577	905539			111803							1	860233	111803	447214
Velocity			848528		640312										121655					360555	761577						806226	905539			131529							1	806226	100499	447214
Velocity			921954		424264										905539					538516	860233						984886	806226			143178							1	806226	921954	360555
Velocity			921954		141421										905539					583095	921954						111803	824621			151327							0	806226	1	360555
Velocity			989949		141421										905539					640312	860233						921954	921954			141421							141421	984886	1	2
Velocity			989949		447214										10198					67082	860233						984886	921954			121655							141421	943398	111803	141421
Velocity			989949		583095										110454					761577	806226						824621	10198			111803							141421	848528	111803	1
Velocity			1		761577										121655					72111	761577						984886	13			10198							1	640312	111803	223607
Velocity			984886		72111										111803					707107	806226						984886	13			123693							1	707107	111803	223607
Velocity			943398		67082										905539					707107	806226						102956	111803			145602							0	72111	921954	141421
Velocity			921954		72111										806226					707107	8544						984886	806226			143178							1	640312	824621	223607
Velocity			989949		67082										806226					509902	860233						107703	806226			152971							360555	640312	728011	223607
Velocity			989949		67082										905539					412311	8544						984886	860233			141421							5	640312	824621	141421
Velocity			108167		806226										921954					3	806226						761577	806226			111803							565685	707107	761577	141421
Velocity			1		806226										110454					316228	943398						894427	72111			111803							583095	707107	72111	0
Velocity			1		894427										10198					282843	894427						8544	72111			123693							583095	921954	5	0
Velocity			989949		894427										921954					2	894427						943398	806226			123693							583095	848528	4	0
Velocity			806226		806226										707107					141421	806226						761577	806226			143178							565685	921954	3	2
Velocity			848528		707107										707107					1	8544						894427	943398			151327							707107	989949	223607	2
Velocity			860233		728011										806226					2	8544						8544	943398			150333							848528	989949	223607	2
Velocity			860233		824621										10198					1	806226						761577	943398			151327							848528	106301	2	2
Velocity			848528		8544										111803					0	894427						509902	1			121655							781025	134536	2	141421
Velocity			781025		8544										10198					1	860233						412311	1			111803							848528	156205	141421	223607
Velocity			72111		984886										10198					1	108167						509902	1			121655							848528	156205	141421	223607
Velocity			781025		104403										8544					1	116619						72111	106301			133417							848528	134536	141421	2
Velocity			860233		894427										806226					1	943398						761577	106301			143178							848528	894427	1	3
Velocity			848528		894427										921954					1	848528						824621	921954			152971							781025	8544	1	4
Velocity			1		806226										111803					3	848528						948683	943398			151327							806226	984886	1	509902
Velocity			921954		806226										111803					2	848528						8544	921954			121655							72111	12083	141421	538516
Velocity			921954		806226										121655					316228	921954						894427	860233			104403							583095	147648	141421	632456
Velocity			921954		67082										110454					3	989949						948683	921954			10198							640312	147648	2	538516
Velocity			921954		72111										905539					2	921954						894427	921954			111803							640312	12083	2	447214
Velocity			921954		761577										806226					3	102956						894427	860233			133417							640312	107703	1	412311
Velocity			921954		72111										806226					3	102956						761577	921954			141421							67082	948683	1	4
Velocity			781025		67082										806226					3	781025						761577	943398			141421							761577	104403	1	4
Velocity			640312		761577										632456					223607	860233						806226	108167			130384							761577	123693	282843	3
Velocity			781025		728011										509902					2	860233						806226	130384			110454							806226	13	5	2
Velocity			781025		728011										316228					1	943398						781025	122066			104403							860233	126491	640312	0
Velocity			921954		761577										223607					1	860233						72111	1			114018							806226	948683	824621	141421
Velocity			921954		761577										1					1	921954						72111	921954			123693							806226	707107	806226	1
Velocity			989949		8544										141421					223607	1						848528	921954			133417							8544	608276	761577	1
Velocity			921954		8544										141421					1	108167						921954	943398			152971							8544	707107	824621	2
Velocity			921954		943398										1					141421	106301						781025	1			141421							8544	824621	894427	1
Velocity			848528		984886										1					282843	781025						781025	943398			121655							894427	114018	984886	0
Velocity			860233		102956										1					223607	848528						781025	860233			111803							806226	114018	948683	0
Velocity			781025		894427										0					1	781025						989949	102956			10198							761577	107703	984886	1
Velocity			565685		761577										0					141421	72111						989949	108167			111803							8544	921954	100499	223607
Velocity			640312		761577										0					141421	72111						921954	108167			111803							806226	921954	100499	412311
Velocity			806226		806226										0					141421	860233						1	102956			111803							894427	921954	761577	509902
Velocity			102956		761577										0					1	894427						106301	102956			110454							107703	10198	8544	608276
Velocity			943398		67082										0					1	102956						1	102956			121655							102956	133417	984886	509902
[truncated: 3,919 more rows]
[truncated: 42 more columns]

## Sheet: Fig. 10 Ablation
Velocity												243435												45																			270				180
[truncated: 5,399 more rows]
[truncated: 39 more columns]

[truncated: 8 more sheets: Fig. 10 kst dsRNA, Fig. 10 kstMiMIC-Df, Fig. 10 CantonS WT, Fig. 10 kstTrojan-Df, Fig. 10 kstTrojanControl-Df, S6, S9 GFP dsRNA, kst dsRNA, S9 nrv2 dsRNA]
